# Supplementary material for: Unraveling the Metabolic Potential of Asgardarchaeota in a Sediment from the Mediterranean Hydrocarbon-Contaminated Water Basin Mar Piccolo (Taranto, Italy)
Source: Microorganisms. 2021 Apr 16;9(4):859. doi: 10.3390/microorganisms9040859 (PMC8072921; doi:10.3390/microorganisms9040859)
Supplement: Supplementary file 1 [file microorganisms-09-00859-s001.zip › Table S1.xlsx]

## Sheet: Foglio1
Table S1 Metawrap bin stats and taxonomic analysis via GTDB-tk
Bin ID	completeness	contamination	GC	lineage	N50	size (bp)	Closet placemante taxonomic lineage (GTDBK Classification)	Closest Placement Reference	Closest Placement Taxonomy	Closest Placement ANI	Closest Placement Alignment Fraction	AA Percent
bin.1 (loki_1)	25.41	0	0.315	Archaea	11066	885760	d__Archaea;p__Asgardarchaeota;c__Lokiarchaeia;o__CR-4;f__;g__;s__					24.8
bin.10	97.19	0	0.493	Bacteria	19001	2431669	d__Bacteria;p__WOR-3;c__WOR-3;o__SM23-42;f__SM23-42;g__SM23-42;s__					88.55
bin.12	60.39	1.08	0.516	Bacteria	4927	957495	d__Bacteria;p__Chloroflexota;c__Dehalococcoidia;o__GIF9;f__AB-539-J10;g__RBG-13-51-36;s__	GCA_001796515.1	d__Bacteria;p__Chloroflexota;c__Dehalococcoidia;o__GIF9;f__AB-539-J10;g__RBG-13-51-36;s__RBG-13-51-36 sp001796515	79.65	0.56	55.06
bin.13	39.71	1.941	0.562	Archaea	2251	988370	d__Archaea;p__Crenarchaeota;c__Bathyarchaeia;o__TCS64;f__TCS64;g__;s__					35.87
bin.14	27.82	3.605	0.532	Bacteria	2257	740375	d__Bacteria;p__Proteobacteria;c__Gammaproteobacteria;o__SZUA-229;f__SZUA-229;g__;s__					21.27
bin.15	28.58	1.88	0.62	Bacteria	2291	1291734	d__Bacteria;p__Chloroflexota;c__Dehalococcoidia;o__;f__;g__;s__					20.2
bin.16	25.33	2.117	0.485	Deltaproteobacteria	1795	1373618	d__Bacteria;p__Desulfobacterota;c__Desulfobacteria;o__Desulfobacterales;f__;g__;s__					25.24
bin.18	58.65	0.322	0.4	Deltaproteobacteria	3198	1119527	d__Bacteria;p__Desulfobacterota;c__Desulfobacteria;o__Desulfatiglandales;f__;g__;s__					54.4
bin.2	37.48	1.651	0.497	Deltaproteobacteria	2563	1418335	d__Bacteria;p__Desulfobacterota;c__Desulfobacteria;o__Desulfatiglandales;f__;g__;s__					44.5
bin.22 (heim_22)	25.48	6.829	0.35	Archaea	2112	1832841	d__Archaea;p__Asgardarchaeota;c__Heimdallarchaeia;o__;f__;g__;s__					26.33
bin.24 (Thor_24)	73.22	3.271	0.447	Archaea	3445	2476039	d__Archaea;p__Asgardarchaeota;c__Lokiarchaeia;o__Thorarchaeales;f__Thorarchaeaceae;g__AB-25;s__	GCA_001940705.1	d__Archaea;p__Asgardarchaeota;c__Lokiarchaeia;o__Thorarchaeales;f__Thorarchaeaceae;g__AB-25;s__AB-25 sp001940705	80.3	0.57	72.85
bin.25	82.24	1.98	0.473	Bacteria	12463	1157715	d__Bacteria;p__Chloroflexota;c__Dehalococcoidia;o__GIF9;f__AB-539-J10;g__RBG-13-51-36;s__	GCA_001796515.1	d__Bacteria;p__Chloroflexota;c__Dehalococcoidia;o__GIF9;f__AB-539-J10;g__RBG-13-51-36;s__RBG-13-51-36 sp001796515	81.3	0.7	69.74
bin.27	34.13	2.408	0.551	Deltaproteobacteria	2288	560078	d__Bacteria;p__Desulfobacterota;c__BSN033;o__BSN033;f__RBG-16-54-18;g__;s__					33.37
bin.28	87.75	2.48	0.516	Gammaproteobacteria	8636	2633077	d__Bacteria;p__Proteobacteria;c__Gammaproteobacteria;o__Thiotrichales;f__;g__;s__					78.59
bin.29	25.71	1.785	0.421	Bacteria	1933	1064252	d__Bacteria;p__Desulfobacterota;c__Desulfobacteria;o__Desulfobacterales;f__BuS5;g__S5133MH16;s__					18.15
bin.3	79.37	1.485	0.495	Bacteria	6742	1639760	d__Bacteria;p__Chloroflexota;c__Dehalococcoidia;o__Dehalococcoidales;f__RBG-16-60-22;g__;s__					65.42
bin.30	41.47	7.084	0.583	Bacteria	3584	1032988	d__Bacteria;p__Chloroflexota;c__Dehalococcoidia;o__;f__;g__;s__					34.76
bin.31	63.35	0	0.51	Bacteria	3116	1859730	d__Bacteria;p__WOR-3;c__WOR-3;o__SM23-42;f__SM23-42;g__;s__					54.8
bin.32	88.15	10.35	0.435	Euryarchaeota	28319	4556847	d__Archaea;p__Euryarchaeota;c__Thermococci;o__Methanofastidiosales;f__;g__;s__					91.69
bin.33	31.72	0	0.457	Bacteria	2277	1282469	d__Bacteria;p__Acidobacteriota;c__Aminicenantia;o__Aminicenantales;f__Aminicenantaceae;g__;s__					36.43
bin.34	43.26	10.58	0.59	Bacteria	1871	1185263	d__Bacteria;p__Chloroflexota;c__Dehalococcoidia;o__SZUA-161;f__;g__;s__					32.62
bin.4 (loki_4)	39.32	7.788	0.294	Archaea	2513	2073876	d__Archaea;p__Asgardarchaeota;c__Lokiarchaeia;o__CR-4;f__;g__;s__					35.58
bin.5	30.07	3.745	0.51	Deltaproteobacteria	2088	1153157	d__Bacteria;p__Desulfobacterota;c__Desulfobacteria;o__C00003060;f__S7086C20;g__;s__					31.61
bin.6	33.2	8.698	0.326	Archaea	4652	1518951	d__Archaea;p__Asgardarchaeota;c__Lokiarchaeia;o__CR-4;f__;g__;s__					34.99
bin.7	38.67	0	0.587	Bacteria	2508	1450823	d__Bacteria;p__Bipolaricaulota;c__Bipolaricaulia;o__UBA7950;f__UBA7950;g__UBA9294;s__					33.25
bin.8	54.86	1.53	0.588	Archaea	3176	1514807	d__Archaea;p__Crenarchaeota;c__Bathyarchaeia;o__TCS64;f__TCS64;g__RBG-16-57-9;s__					46.66
bin.9	39.72	0.053	0.383	Bacteria	2428	1516247	d__Bacteria;p__Acidobacteriota;c__Aminicenantia;o__UBA2199;f__UBA2199;g__;s__					34.29
