# Supplementary material for: Unraveling the Metabolic Potential of Asgardarchaeota in a Sediment from the Mediterranean Hydrocarbon-Contaminated Water Basin Mar Piccolo (Taranto, Italy)
Source: Microorganisms. 2021 Apr 16;9(4):859. doi: 10.3390/microorganisms9040859 (PMC8072921; doi:10.3390/microorganisms9040859)
Supplement: Supplementary file 1 [file microorganisms-09-00859-s001.zip › Table S2.xlsx]

## Sheet: Foglio1
Table S2 Peptidase and Carbohydrate active enzymes identified in Mar Piccolo Asgardarchaeota
Class	Locus Tag	MEROPS/CAZy ID	E-value	Score	MEROPS family description	Predicted trans-membrane domains
Peptidase	Thor_4_fig|1706441.4.peg.665	MER1151917	5.4e-63	242.3	family A31 unassigned peptidases () [A31.UPW]#A31#{peptidase unit: 23-152}~source OLS26506~	PredHel=0
Peptidase	Thor_4_fig|1706441.4.peg.122	MER0038120	4.3e-54	213.4	family C44 unassigned peptidases (Methanocaldococcus jannaschii) [C44.UPW]#C44#{peptidase unit: 2-258}~source YF15_METJA~	PredHel=0
Peptidase	Thor_4_fig|1706441.4.peg.1673	MER1152026	6.4e-46	184.9	family M103 unassigned peptidases () [M103.UPW]#M103#{peptidase unit: 10-446}~source OLS30565~	PredHel=0
Peptidase	Thor_4_fig|1706441.4.peg.1039	MER0075933	1.3e-35	152.1	family M103 unassigned peptidases (Thermofilum pendens) [M103.UPW]#M103#{peptidase unit: 7-467}~source ABL77578~	PredHel=0
Peptidase	Thor_4_fig|1706441.4.peg.1860	MER0173999	1.7e-102	374.8	family M19 non-peptidase homologues (Deinococcus deserti) [M19.UNW]#M19#{peptidase unit: 60-398}~source ACO47553~	PredHel=0
Peptidase	Thor_4_fig|1706441.4.peg.2778	MER1258228	5.4e-161	568.9	family M29 unassigned peptidases () [M29.UPW]#M29#{peptidase unit: 9-329}~source KXH70956~	PredHel=0
Peptidase	Thor_4_fig|1706441.4.peg.2444	MER1151969	2.5e-180	633.6	family M32 unassigned peptidases () [M32.UPW]#M32#{peptidase unit: 4-503}~source OLS29680~	PredHel=0
Peptidase	Thor_4_fig|1706441.4.peg.2921	MER1260715	2.4e-52	206.5	family M32 unassigned peptidases () [M32.UPW]#M32#{peptidase unit: 4-510}~source KXH72474~	PredHel=0
Peptidase	Thor_4_fig|1706441.4.peg.126	MER1152046	2.2e-223	776.5	family M38 non-peptidase homologues () [M38.UNW]#M38#{peptidase unit: 18-409}~source OLS30894~	PredHel=0
Peptidase	Thor_4_fig|1706441.4.peg.2030	MER1151950	1.8e-156	553.9	family M38 non-peptidase homologues () [M38.UNW]#M38#{peptidase unit: 78-386}~source OLS29143~	PredHel=0
Peptidase	Thor_4_fig|1706441.4.peg.2250	MER0232656	7.5e-80	299.7	family M38 non-peptidase homologues (Bacillus cellulosilyticus) [M38.UNW]#M38#{peptidase unit: 28-384}~source YP_004093742~	PredHel=0
Peptidase	Thor_4_fig|1706441.4.peg.2385	MER0153370	1.7e-46	187.6	family M38 non-peptidase homologues (Halothermothrix orenii) [M38.UNW]#M38#{peptidase unit: 7-378}~source ACL68938~	PredHel=0
Peptidase	Thor_4_fig|1706441.4.peg.1339	MER0240816	1.4e-40	168.7	family M38 non-peptidase homologues (Methanobacterium sp. AL-21) [M38.UNW]#M38#{peptidase unit: 31-405}~source YP_004289233~	PredHel=0
Peptidase	Thor_4_fig|1706441.4.peg.2649	MER0083026	8.2e-43	175.6	family M38 non-peptidase homologues (Natranaerobius thermophilus) [M38.UNW]#M38#{peptidase unit: 2-387}~source ACB85842~	PredHel=0
Peptidase	Thor_4_fig|1706441.4.peg.1583	MER0154899	7.3e-42	173.7	family M38 non-peptidase homologues (Thermomicrobium roseum) [M38.UNW]#M38#{peptidase unit: 4-77, 140-500}~source ACM05783~	PredHel=0
Peptidase	Thor_4_fig|1706441.4.peg.528	MER1151913	2.6e-157	557	family M38 unassigned peptidases () [M38.UPW]#M38#{peptidase unit: 31-359}~source OLS25138~	PredHel=0
Peptidase	Thor_4_fig|1706441.4.peg.1588	MER1152024	5.7e-169	595.5	family M42 unassigned peptidases () [M42.UPW]#M42#{peptidase unit: 53-204, 242-417}~source OLS30501~	PredHel=0
Peptidase	Thor_4_fig|1706441.4.peg.413	MER0897082	8.8e-116	418.7	family M42 unassigned peptidases () [M42.UPW]#M42#{peptidase unit: 6-343}~source KXH75377~	PredHel=0
Peptidase	Thor_4_fig|1706441.4.peg.1508	MER0897490	4.7e-151	536.2	family S12 unassigned peptidases () [S12.UPW]#S12#{peptidase unit: 22-313}~source KXH77139~	PredHel=1
Peptidase	Thor_4_fig|1706441.4.peg.958	MER0897490	3.8e-108	393.7	family S12 unassigned peptidases () [S12.UPW]#S12#{peptidase unit: 22-313}~source KXH77139~	PredHel=2
Peptidase	Thor_4_fig|1706441.4.peg.268	MER1151960	9.5e-56	219.5	family S12 unassigned peptidases () [S12.UPW]#S12#{peptidase unit: 384-652}~source OLS29511~	PredHel=2
Peptidase	Thor_4_fig|1706441.4.peg.604	MER1151924	4.3e-127	456.4	family S12 unassigned peptidases () [S12.UPW]#S12#{peptidase unit: 70-333}~source OLS27624~	PredHel=1
Peptidase	Thor_4_fig|1706441.4.peg.1816	MER1151924	1.1e-67	259.2	family S12 unassigned peptidases () [S12.UPW]#S12#{peptidase unit: 70-333}~source OLS27624~	PredHel=1
Peptidase	Thor_4_fig|1706441.4.peg.2940	MER1006527	1.4e-38	161.8	family S12 unassigned peptidases (Clostridium cellulosi) [S12.UPW]#S12#{peptidase unit: 83-346}~source A0A078KMM6~	PredHel=1
Peptidase	Thor_4_fig|1706441.4.peg.366	MER0220062	2.5e-38	161	family S33 non-peptidase homologues (Halalkalicoccus jeotgali) [S33.UNW]#S33#{peptidase unit: 10-276}~source YP_003737554~	PredHel=0
Peptidase	Thor_4_fig|1706441.4.peg.1069	MER1151928	1.5e-117	424.1	family S33 unassigned peptidases () [S33.UPW]#S33#{peptidase unit: 12-242}~source OLS27903~	PredHel=0
Peptidase	Thor_4_fig|1706441.4.peg.2097	MER1152042	7.1e-48	191.8	family S33 unassigned peptidases () [S33.UPW]#S33#{peptidase unit: 19-235}~source OLS30854~	PredHel=0
Peptidase	Thor_4_fig|1706441.4.peg.501	MER0897339	1.3e-111	404.4	family S33 unassigned peptidases () [S33.UPW]#S33#{peptidase unit: 2-266}~source KXH77132~	PredHel=0
Peptidase	Thor_4_fig|1706441.4.peg.972	MER1151860	3.6e-128	459.5	family S33 unassigned peptidases () [S33.UPW]#S33#{peptidase unit: 26-276}~source OLS20800~	PredHel=0
Peptidase	Thor_4_fig|1706441.4.peg.2946	MER1152087	9.5e-43	174.5	family S33 unassigned peptidases () [S33.UPW]#S33#{peptidase unit: 4-261}~source OLS31638~	PredHel=0
Peptidase	Thor_4_fig|1706441.4.peg.2459	MER1151955	1.2e-112	407.9	family S33 unassigned peptidases () [S33.UPW]#S33#{peptidase unit: 8-258}~source OLS29434~	PredHel=0
Peptidase	Thor_4_fig|1706441.4.peg.1280	MER1152015	2.8e-53	209.9	family S9 unassigned peptidases () [S09.UPW]#S09X#{peptidase unit: 15-181}~source OLS30364~	PredHel=0
Peptidase	Thor_4_fig|1706441.4.peg.1299	MER1152013	9.9e-98	358.2	family T1 unassigned peptidases () [T01.UPW]#T01X#{peptidase unit: 37-236}~source OLS30306~	PredHel=0
Peptidase	Thor_4_fig|1706441.4.peg.1839	MER1151981	9.1e-62	238	family T2 unassigned peptidases () [T02.UPW]#T02#{peptidase unit: 6-273}~source OLS29767~	PredHel=0
Peptidase	Thor_4_fig|1706441.4.peg.2792	MER1151968	2e-126	453.8	family T2 unassigned peptidases () [T02.UPW]#T02#{peptidase unit: 6-274}~source OLS29676~	PredHel=0
Peptidase	Thor_4_fig|1706441.4.peg.1771	MER1152008	8.3e-62	238.4	subfamily M20A unassigned peptidases () [M20.UPA]#M20A#{peptidase unit: 1-373}~source OLS30230~	PredHel=0
Peptidase	Thor_4_fig|1706441.4.peg.2313	MER1151909	7.6e-196	684.9	subfamily M20A unassigned peptidases () [M20.UPA]#M20A#{peptidase unit: 1-428}~source OLS23795~	PredHel=0
Peptidase	Thor_4_fig|1706441.4.peg.1347	MER1152057	1.1e-60	234.2	subfamily M20C unassigned peptidases () [M20.UPC]#M20C#{peptidase unit: 3-491}~source OLS31408~	PredHel=0
Peptidase	Thor_4_fig|1706441.4.peg.2080	MER1152057	6.6e-59	228.4	subfamily M20C unassigned peptidases () [M20.UPC]#M20C#{peptidase unit: 3-491}~source OLS31408~	PredHel=0
Peptidase	Thor_4_fig|1706441.4.peg.678	MER1151908	1.6e-202	707.2	subfamily M20F unassigned peptidases () [M20.UPF]#M20F#{peptidase unit: 1-367}~source OLS23751~	PredHel=0
Peptidase	Thor_4_fig|1706441.4.peg.1729	MER1152036	3.1e-152	539.7	subfamily M24A unassigned peptidases () [M24.UPA]#M24A#{peptidase unit: 23-301}~source OLS30719~	PredHel=0
Peptidase	Thor_4_fig|1706441.4.peg.3101	MER1152030	5.6e-64	245.4	subfamily M24A unassigned peptidases () [M24.UPA]#M24A#{peptidase unit: 28-304}~source OLS30598~	PredHel=0
Peptidase	Thor_4_fig|1706441.4.peg.3095	MER1152030	6.9e-53	208.4	subfamily M24A unassigned peptidases () [M24.UPA]#M24A#{peptidase unit: 28-304}~source OLS30598~	PredHel=0
Peptidase	Thor_4_fig|1706441.4.peg.3102	MER1152031	1.1e-129	464.5	subfamily M24A unassigned peptidases () [M24.UPA]#M24A#{peptidase unit: 8-302}~source OLS30599~	PredHel=0
Peptidase	Thor_4_fig|1706441.4.peg.3067	MER1152031	7.9e-34	144.4	subfamily M24A unassigned peptidases () [M24.UPA]#M24A#{peptidase unit: 8-302}~source OLS30599~	PredHel=0
Peptidase	Thor_4_fig|1706441.4.peg.2433	MER1152047	1.7e-101	371.3	subfamily M24B non-peptidase homologues () [M24.UNB]#M24B#{peptidase unit: 148-375}~source OLS30975~	PredHel=0
Peptidase	Thor_4_fig|1706441.4.peg.1475	MER1151699	1.6e-70	268.1	subfamily M24B non-peptidase homologues () [M24.UNB]#M24B#{peptidase unit: 151-389}~source OLS30182~	PredHel=0
Peptidase	Thor_4_fig|1706441.4.peg.868	MER1151929	7.3e-64	245.4	subfamily M28F unassigned peptidases () [M28.UPF]#M28F#{peptidase unit: 99-293}~source OLS28346~	PredHel=1
Peptidase	Thor_4_fig|1706441.4.peg.2663	MER1184705	3.1e-171	603.2	subfamily M3A unassigned peptidases () [M03.UPA]#M03A#{peptidase unit: 8-665}~source KXH74916~	PredHel=0
Peptidase	Thor_4_fig|1706441.4.peg.2668	MER1152062	3.2e-164	580.5	subfamily S8A non-peptidase homologues () [S08.UNA]#S08A#{peptidase unit: 271-653}~source OLS31481~	PredHel=0
Peptidase	Thor_4_fig|1706441.4.peg.441	MER0897622	1.2e-53	211.8	subfamily S8A unassigned peptidases () [S08.UPA]#S08A#{peptidase unit: 31-234}~source KXH77580~	PredHel=1
Peptidase	Thor_4_fig|1706441.4.peg.2225	MER0897872	4.2e-83	309.7	subfamily S9C unassigned peptidases () [S09.UPC]#S09C#{peptidase unit: 10-253}~source KXH77969~	PredHel=0
Peptidase	Thor_4_fig|1706441.4.peg.363	MER1152010	2e-94	347.1	subfamily T1A unassigned peptidases () [T01.UPA]#T01A#{peptidase unit: 15-207}~source OLS30261~	PredHel=0
Peptidase	loki_1_fig|1849166.9.peg.452	MER0109838	3.3e-58	226.9	family C26 unassigned peptidases (Geovibrio thiophilus) [C26.UPW]#C26#{peptidase unit: 18-221}~source ORF02911-TG_ggt_693~	PredHel=0
Peptidase	loki_1_fig|1849166.9.peg.615	MER0230739	5.3e-67	256.5	family C69 unassigned peptidases (Thermococcus barophilus) [C69.UPW]#C69#{peptidase unit: 2-310}~source YP_004071162~	PredHel=0
Peptidase	loki_1_fig|1849166.9.peg.813	MER1152026	1.5e-62	242.3	family M103 unassigned peptidases () [M103.UPW]#M103#{peptidase unit: 10-446}~source OLS30565~	PredHel=0
Peptidase	loki_1_fig|1849166.9.peg.812	MER1151817	8.3e-80	299.7	family M103 unassigned peptidases () [M103.UPW]#M103#{peptidase unit: 18-455}~source OLS12984~	PredHel=0
Peptidase	loki_1_fig|1849166.9.peg.355	MER1151809	1.1e-78	295.8	family M103 unassigned peptidases () [M103.UPW]#M103#{peptidase unit: 9-415}~source OLS13125~	PredHel=0
Peptidase	loki_1_fig|1849166.9.peg.220	MER0045291	6.5e-43	176.8	family M38 non-peptidase homologues (Methanocaldococcus jannaschii) [M38.UNW]#M38#{peptidase unit: 21-337}~source AAB98692~	PredHel=0
Peptidase	loki_1_fig|1849166.9.peg.87	MER0211896	2e-72	275.8	family S15 unassigned peptidases (Waddlia chondrophila) [S15.UPW]#S15#{peptidase unit: 22-523}~source YP_003710280~	PredHel=5
Peptidase	loki_1_fig|1849166.9.peg.476	MER0095933	5.8e-44	179.5	family S33 non-peptidase homologues (Ralstonia pickettii) [S33.UNW]#S33#{peptidase unit: 3-301}~source ACD26577~	PredHel=0
Peptidase	loki_1_fig|1849166.9.peg.365	MER0017143	8.6e-34	146	family S33 unassigned peptidases (Kurthia sp. 538-KA26) [S33.UPW]#S33#{peptidase unit: 2-258}~source Q9AJM9~	PredHel=0
Peptidase	loki_1_fig|1849166.9.peg.497	MER0285569	4.8e-124	446	family S33 unassigned peptidases (Niastella koreensis) [S33.UPW]#S33#{peptidase unit: 46-340}~source YP_005009737~	PredHel=0
Peptidase	loki_1_fig|1849166.9.peg.240	MER1151829	7.4e-55	215.7	family T1 unassigned peptidases () [T01.UPW]#T01X#{peptidase unit: 54-253}~source OLS12752~	PredHel=0
Peptidase	loki_1_fig|1849166.9.peg.605	MER1151751	1.3e-45	185.7	subfamily A22A unassigned peptidases () [A22.UPA]#A22A#{peptidase unit: 10-331}~source OLS14907~	PredHel=8
Peptidase	loki_1_fig|1849166.9.peg.88	MER0846003	2.6e-42	174.1	subfamily M20C unassigned peptidases (Lokiarchaeum sp. GC14_75) [M20.UPC]#M20C#{peptidase unit: 10-499}~source KKK45557~	PredHel=0
Peptidase	loki_1_fig|1849166.9.peg.500	MER0881316	7.2e-37	156.8	subfamily M24B non-peptidase homologues () [M24.UNB]#M24B#{peptidase unit: 152-394}~source KXH70685~	PredHel=0
Peptidase	loki_1_fig|1849166.9.peg.398	MER0152158	1.3e-67	258.8	subfamily M24B non-peptidase homologues (Desulfatibacillum alkenivorans) [M24.UNB]#M24B#{peptidase unit: 147-384}~source YP_002432844~	PredHel=0
Peptidase	loki_1_fig|1849166.9.peg.525	MER1360878	3.1e-63	243.4	subfamily T1A unassigned peptidases () [T01.UPA]#T01A#{peptidase unit: 23-203}~source OLS15274~	PredHel=0
Peptidase	loki_1_fig|1849166.9.peg.780	MER1151759	5.8e-47	189.5	subfamily T1A unassigned peptidases () [T01.UPA]#T01A#{peptidase unit: 41-221}~source OLS14536~	PredHel=0
Peptidase	loki_4_fig|1849166.10.peg.1301	MER0857028	2.6e-94	347.4	family M29 non-peptidase homologues (Caloranaerobacter azorensis) [M29.UNW]#M29#{peptidase unit: 3-365}~source A0A096DN81~	PredHel=0
Peptidase	loki_4_fig|1849166.10.peg.90	MER0856017	2.2e-78	294.7	family M29 non-peptidase homologues (Methanocella paludicola) [M29.UNW]#M29#{peptidase unit: 10-382}~source D1Z246~	PredHel=0
Peptidase	loki_4_fig|1849166.10.peg.334	MER1229308	9.6e-66	251.9	family M32 unassigned peptidases (Lokiarchaeum sp. GC14_75) [M32.UPW]#M32#{peptidase unit: 3-497}~source KKK45285~	PredHel=0
Peptidase	loki_4_fig|1849166.10.peg.286	MER1151726	2e-59	231.9	family M38 non-peptidase homologues () [M38.UNW]#M38#{peptidase unit: 48-396}~source OLS15851~	PredHel=0
Peptidase	loki_4_fig|1849166.10.peg.2680	MER1151630	1.6e-39	164.1	family S12 unassigned peptidases () [S12.UPW]#S12#{peptidase unit: 17-291}~source OLS32462~	PredHel=0
Peptidase	loki_4_fig|1849166.10.peg.2167	MER1151816	8.7e-55	215.7	family S33 unassigned peptidases () [S33.UPW]#S33#{peptidase unit: 1-267}~source OLS13036~	PredHel=0
Peptidase	loki_4_fig|1849166.10.peg.1114	MER1151715	3.1e-68	260.4	family S33 unassigned peptidases () [S33.UPW]#S33#{peptidase unit: 7-246}~source OLS16388~	PredHel=0
Peptidase	loki_4_fig|1849166.10.peg.443	MER0082937	6.1e-35	149.8	family S33 unassigned peptidases (Natranaerobius thermophilus) [S33.UPW]#S33#{peptidase unit: 7-261}~source ACB86284~	PredHel=0
Peptidase	loki_4_fig|1849166.10.peg.441	MER0034411	1.8e-34	148.3	family S33 unassigned peptidases (Thermoanaerobacter tengcongensis) [S33.UPW]#S33#{peptidase unit: 1-257}~source Q8RC86~	PredHel=0
Peptidase	loki_4_fig|1849166.10.peg.2459	MER0101413	1.7e-48	194.9	family S33 unassigned peptidases (Thermotoga lettingae) [S33.UPW]#S33#{peptidase unit: 6-259}~source ABV34130~	PredHel=0
Peptidase	loki_4_fig|1849166.10.peg.151	MER1151766	6.3e-91	335.9	family U32 unassigned peptidases () [U32.UPW]#U32#{peptidase unit: 25-404}~source OLS14424~	PredHel=0
Peptidase	loki_4_fig|1849166.10.peg.2254	MER1151751	5.5e-38	160.2	subfamily A22A unassigned peptidases () [A22.UPA]#A22A#{peptidase unit: 10-331}~source OLS14907~	PredHel=8
Peptidase	loki_4_fig|1849166.10.peg.2399	MER0932587	1e-34	148.3	subfamily M20B unassigned peptidases () [M20.UPB]#M20B#{peptidase unit: 27-414}~source A0A081C4E6~	PredHel=0
Peptidase	loki_4_fig|1849166.10.peg.2121	MER0846003	7.2e-112	405.6	subfamily M20C unassigned peptidases (Lokiarchaeum sp. GC14_75) [M20.UPC]#M20C#{peptidase unit: 10-499}~source KKK45557~	PredHel=0
Peptidase	loki_4_fig|1849166.10.peg.71	MER1152184	7.3e-64	246.1	subfamily M24A unassigned peptidases () [M24.UPA]#M24A#{peptidase unit: 52-338}~source OLS18146~	PredHel=0
Peptidase	loki_4_fig|1849166.10.peg.107	MER1151854	2.7e-64	246.9	subfamily T1A non-peptidase homologues () [T01.UNA]#T01A#{peptidase unit: 10-200}~source OLS12345~	PredHel=0
Peptidase	loki_4_fig|1849166.10.peg.883	MER1151854	1.6e-61	237.7	subfamily T1A non-peptidase homologues () [T01.UNA]#T01A#{peptidase unit: 10-200}~source OLS12345~	PredHel=0
Peptidase	loki_4_fig|1849166.10.peg.424	MER1151854	1.2e-56	221.5	subfamily T1A non-peptidase homologues () [T01.UNA]#T01A#{peptidase unit: 10-200}~source OLS12345~	PredHel=0
Peptidase	loki_4_fig|1849166.10.peg.2242	MER1360878	5.1e-58	226.1	subfamily T1A unassigned peptidases () [T01.UPA]#T01A#{peptidase unit: 23-203}~source OLS15274~	PredHel=0
Peptidase	loki_6_fig|1849166.11.peg.913	MER1151725	7.1e-119	429.1	family C26 unassigned peptidases () [C26.UPW]#C26#{peptidase unit: 9-370}~source OLS16109~	PredHel=0
Peptidase	loki_6_fig|1849166.11.peg.343	MER1151725	2.6e-113	410.6	family C26 unassigned peptidases () [C26.UPW]#C26#{peptidase unit: 9-370}~source OLS16109~	PredHel=0
Peptidase	loki_6_fig|1849166.11.peg.1422	MER1152026	1.6e-61	238.8	family M103 unassigned peptidases () [M103.UPW]#M103#{peptidase unit: 10-446}~source OLS30565~	PredHel=0
Peptidase	loki_6_fig|1849166.11.peg.297	MER1151812	8.7e-79	295.8	family M103 unassigned peptidases () [M103.UPW]#M103#{peptidase unit: 28-451}~source OLS13124~	PredHel=0
Peptidase	loki_6_fig|1849166.11.peg.1387	MER0038364	3.3e-65	250.4	family M14 unassigned peptidases (Treponema denticola) [M14.UPW]#M14X#{peptidase unit: 1-273}~source NP_971013-1~	PredHel=0
Peptidase	loki_6_fig|1849166.11.peg.673	MER1256398	6.4e-121	436	family M29 unassigned peptidases () [M29.UPW]#M29#{peptidase unit: 5-416}~source OGO21230~	PredHel=0
Peptidase	loki_6_fig|1849166.11.peg.1194	MER1151726	3.1e-59	231.1	family M38 non-peptidase homologues () [M38.UNW]#M38#{peptidase unit: 48-396}~source OLS15851~	PredHel=0
Peptidase	loki_6_fig|1849166.11.peg.1375	MER1151767	4.6e-90	333.2	family M38 unassigned peptidases () [M38.UPW]#M38#{peptidase unit: 53-391}~source OLS28862~	PredHel=0
Peptidase	loki_6_fig|1849166.11.peg.19	MER1151666	6.9e-84	312.8	family M42 unassigned peptidases () [M42.UPW]#M42#{peptidase unit: 20-347}~source OLS31831~	PredHel=0
Peptidase	loki_6_fig|1849166.11.peg.1464	MER0211896	5.3e-56	220.3	family S15 unassigned peptidases (Waddlia chondrophila) [S15.UPW]#S15#{peptidase unit: 22-523}~source YP_003710280~	PredHel=0
Peptidase	loki_6_fig|1849166.11.peg.942	MER0213591	5.6e-40	166	family S33 non-peptidase homologues (Burkholderia ambifaria) [S33.UNW]#S33#{peptidase unit: 9-303}~source ZP_02891674~	PredHel=0
Peptidase	loki_6_fig|1849166.11.peg.135	MER1151928	2.1e-42	174.5	family S33 unassigned peptidases () [S33.UPW]#S33#{peptidase unit: 12-242}~source OLS27903~	PredHel=0
Peptidase	loki_6_fig|1849166.11.peg.848	MER0058072	3e-34	147.5	family S33 unassigned peptidases (Carboxydothermus hydrogenoformans) [S33.UPW]#S33#{peptidase unit: 2-258}~source YP_360549~	PredHel=0
Peptidase	loki_6_fig|1849166.11.peg.332	MER0058072	3.3e-33	144.1	family S33 unassigned peptidases (Carboxydothermus hydrogenoformans) [S33.UPW]#S33#{peptidase unit: 2-258}~source YP_360549~	PredHel=0
Peptidase	loki_6_fig|1849166.11.peg.991	MER0058072	5.7e-33	143.3	family S33 unassigned peptidases (Carboxydothermus hydrogenoformans) [S33.UPW]#S33#{peptidase unit: 2-258}~source YP_360549~	PredHel=0
Peptidase	loki_6_fig|1849166.11.peg.847	MER0034411	7.5e-33	142.9	family S33 unassigned peptidases (Thermoanaerobacter tengcongensis) [S33.UPW]#S33#{peptidase unit: 1-257}~source Q8RC86~	PredHel=0
Peptidase	loki_6_fig|1849166.11.peg.140	MER0215062	2.4e-34	147.5	family S9 non-peptidase homologues (Starkeya novella) [S09.UNW]#S09X#{peptidase unit: 23-277}~source YP_003692576~	PredHel=0
Peptidase	loki_6_fig|1849166.11.peg.1005	MER0056130	6.9e-42	173.3	family S9 non-peptidase homologues (Thermobispora bispora) [S09.UNW]#S09X#{peptidase unit: 56-286}~source GEBA2500200082~	PredHel=0
Peptidase	loki_6_fig|1849166.11.peg.1398	MER1151766	9e-107	389	family U32 unassigned peptidases () [U32.UPW]#U32#{peptidase unit: 25-404}~source OLS14424~	PredHel=0
Peptidase	loki_6_fig|1849166.11.peg.774	MER1151766	1.1e-37	158.3	family U32 unassigned peptidases () [U32.UPW]#U32#{peptidase unit: 25-404}~source OLS14424~	PredHel=0
Peptidase	loki_6_fig|1849166.11.peg.1037	MER0897858	2.1e-134	481.1	subfamily M20C unassigned peptidases () [M20.UPC]#M20C#{peptidase unit: 3-498}~source KXH77950~	PredHel=0
Peptidase	loki_6_fig|1849166.11.peg.1463	MER0649240	5e-82	306.2	subfamily M20C unassigned peptidases (Lokiarchaeum sp. GC14_75) [M20.UPC]#M20C#{peptidase unit: 2-493}~source KKK43767~	PredHel=0
Peptidase	loki_6_fig|1849166.11.peg.1593	MER1151796	2.2e-68	261.2	subfamily M24A unassigned peptidases () [M24.UPA]#M24A#{peptidase unit: 118-400}~source OLS13451~	PredHel=0
Peptidase	loki_6_fig|1849166.11.peg.1629	MER1151788	1.4e-60	235.3	subfamily S9C unassigned peptidases () [S09.UPC]#S09C#{peptidase unit: 516-765}~source OLS13700~	PredHel=1
Peptidase	loki_6_fig|1849166.11.peg.883	MER1151788	2e-37	158.7	subfamily S9C unassigned peptidases () [S09.UPC]#S09C#{peptidase unit: 516-765}~source OLS13700~	PredHel=3
Peptidase	loki_6_fig|1849166.11.peg.295	MER0211974	2.7e-37	157.5	subfamily S9C unassigned peptidases (Syntrophothermus lipocalidus) [S09.UPC]#S09C#{peptidase unit: 9-254}~source YP_003703651~	PredHel=0
Peptidase	loki_6_fig|1849166.11.peg.1166	MER1151759	1.2e-47	191.8	subfamily T1A unassigned peptidases () [T01.UPA]#T01A#{peptidase unit: 41-221}~source OLS14536~	PredHel=0
Peptidase	heim_22_fig|1936272.6.peg.1163	MER0701504	1.9e-62	240.4	family A31 unassigned peptidases () [A31.UPW]#A31#{peptidase unit: 4-151}~source M7T207~	PredHel=0
Peptidase	heim_22_fig|1936272.6.peg.845	MER0680271	1.8e-159	564.7	family C25 unassigned peptidases () [C25.UPW]#C25#{peptidase unit: 191-631}~source PNX50765~	PredHel=1
Peptidase	heim_22_fig|1936272.6.peg.1550	MER0651375	6.3e-80	300.1	family C25 unassigned peptidases () [C25.UPW]#C25#{peptidase unit: 57-430}~source OYT59332~	PredHel=1
Peptidase	heim_22_fig|1936272.6.peg.1684	MER1151725	9.1e-90	332	family C26 unassigned peptidases () [C26.UPW]#C26#{peptidase unit: 9-370}~source OLS16109~	PredHel=0
Peptidase	heim_22_fig|1936272.6.peg.1735	MER0109838	9.7e-58	225.3	family C26 unassigned peptidases (Geovibrio thiophilus) [C26.UPW]#C26#{peptidase unit: 18-221}~source ORF02911-TG_ggt_693~	PredHel=0
Peptidase	heim_22_fig|1936272.6.peg.2117	MER0223378	4.3e-53	210.3	family C44 unassigned peptidases (Ignisphaera aggregans) [C44.UPW]#C44#{peptidase unit: 2-441}~source YP_003858994~	PredHel=0
Peptidase	heim_22_fig|1936272.6.peg.2021	MER1151696	2e-56	220.7	family M103 unassigned peptidases () [M103.UPW]#M103#{peptidase unit: 36-445}~source OLS30331~	PredHel=0
Peptidase	heim_22_fig|1936272.6.peg.1655	MER0038364	1.3e-42	175.6	family M14 unassigned peptidases (Treponema denticola) [M14.UPW]#M14X#{peptidase unit: 1-273}~source NP_971013-1~	PredHel=0
Peptidase	heim_22_fig|1936272.6.peg.1811	MER0097145	5.6e-57	223	family M19 non-peptidase homologues (Thermomicrobium roseum) [M19.UNW]#M19#{peptidase unit: 21-355}~source YP_002522916~	PredHel=0
Peptidase	heim_22_fig|1936272.6.peg.1653	MER0107687	2.9e-99	364	family M20D unassigned peptidases (Korarchaeum cryptofilum) [M20.UPD]#M20D#{peptidase unit: 15-348}~source YP_001737227~	PredHel=0
Peptidase	heim_22_fig|1936272.6.peg.1907	MER0107687	2.4e-90	334	family M20D unassigned peptidases (Korarchaeum cryptofilum) [M20.UPD]#M20D#{peptidase unit: 15-348}~source YP_001737227~	PredHel=0
Peptidase	heim_22_fig|1936272.6.peg.2221	MER0107687	2.4e-57	223.8	family M20D unassigned peptidases (Korarchaeum cryptofilum) [M20.UPD]#M20D#{peptidase unit: 15-348}~source YP_001737227~	PredHel=0
Peptidase	heim_22_fig|1936272.6.peg.1654	MER0856955	1.4e-42	174.5	family M29 non-peptidase homologues (Methanocella arvoryzae) [M29.UNW]#M29#{peptidase unit: 133-323}~source Q0W035~	PredHel=0
Peptidase	heim_22_fig|1936272.6.peg.2124	MER0294633	4.1e-41	170.6	family M30 unassigned peptidases (Halobacterium sp. DL1) [M30.UPW]#M30#{peptidase unit: 107-331}~source AHG03063~	PredHel=1
Peptidase	heim_22_fig|1936272.6.peg.132	MER0869891	3.8e-105	383.6	family M38 non-peptidase homologues () [M38.UNW]#M38#{peptidase unit: 40-379}~source M7T822~	PredHel=0
Peptidase	heim_22_fig|1936272.6.peg.1720	MER1151636	1.8e-100	367.9	family M38 non-peptidase homologues () [M38.UNW]#M38#{peptidase unit: 4-396}~source OLS32389~	PredHel=0
Peptidase	heim_22_fig|1936272.6.peg.1725	MER0174862	5.1e-53	210.3	family M38 non-peptidase homologues (Acidobacterium capsulatum) [M38.UNW]#M38#{peptidase unit: 14-82, 143-519}~source ACO31513~	PredHel=0
Peptidase	heim_22_fig|1936272.6.peg.909	MER0068602	1.4e-36	155.2	family M38 non-peptidase homologues (Methanosarcina barkeri) [M38.UNW]#M38#{peptidase unit: 6-414}~source YP_305304~	PredHel=0
Peptidase	heim_22_fig|1936272.6.peg.2149	MER0198964	5.9e-81	303.1	family M38 non-peptidase homologues (Natrialba magadii) [M38.UNW]#M38#{peptidase unit: 28-385}~source ADD05634~	PredHel=0
Peptidase	heim_22_fig|1936272.6.peg.812	MER0154899	7.6e-43	176.4	family M38 non-peptidase homologues (Thermomicrobium roseum) [M38.UNW]#M38#{peptidase unit: 4-77, 140-500}~source ACM05783~	PredHel=0
Peptidase	heim_22_fig|1936272.6.peg.1672	MER1151666	3.3e-89	330.5	family M42 unassigned peptidases () [M42.UPW]#M42#{peptidase unit: 20-347}~source OLS31831~	PredHel=0
Peptidase	heim_22_fig|1936272.6.peg.1132	MER0897490	4e-48	194.1	family S12 unassigned peptidases () [S12.UPW]#S12#{peptidase unit: 22-313}~source KXH77139~	PredHel=1
Peptidase	heim_22_fig|1936272.6.peg.926	MER1027641	1.8e-73	278.5	family S12 unassigned peptidases () [S12.UPW]#S12#{peptidase unit: 26-395}~source A0A081BAL9~	PredHel=0
Peptidase	heim_22_fig|1936272.6.peg.666	MER1151960	5.6e-33	143.7	family S12 unassigned peptidases () [S12.UPW]#S12#{peptidase unit: 384-652}~source OLS29511~	PredHel=0
Peptidase	heim_22_fig|1936272.6.peg.1330	MER0991071	2.7e-99	364.4	family S12 unassigned peptidases (Desulfomonile tiedjei) [S12.UPW]#S12#{peptidase unit: 18-356}~source I4C584~	PredHel=0
Peptidase	heim_22_fig|1936272.6.peg.807	MER1024455	2.6e-33	144.8	family S12 unassigned peptidases (Natronococcus jeotgali) [S12.UPW]#S12#{peptidase unit: 14-360}~source L9XX08~	PredHel=0
Peptidase	heim_22_fig|1936272.6.peg.130	MER1014268	5.5e-54	213	family S14 unassigned peptidases (Bacillus coagulans) [S14.UPW]#S14#{peptidase unit: 18-192}~source A0A0C5CBK3~	PredHel=1
Peptidase	heim_22_fig|1936272.6.peg.793	MER1023120	6.1e-97	357.1	family S15 non-peptidase homologues (Entotheonella sp. TSY1) [S15.UNW]#S15#{peptidase unit: 16-544}~source W4LA85~	PredHel=1
Peptidase	heim_22_fig|1936272.6.peg.499	MER0211896	2e-72	275.8	family S15 unassigned peptidases (Waddlia chondrophila) [S15.UPW]#S15#{peptidase unit: 22-523}~source YP_003710280~	PredHel=4
Peptidase	heim_22_fig|1936272.6.peg.356	MER0011649	5.5e-49	196.4	family S33 non-peptidase homologues (Deinococcus radiodurans) [S33.UNW]#S33#{peptidase unit: 1-271}~source Q9RRE3~	PredHel=0
Peptidase	heim_22_fig|1936272.6.peg.1571	MER0213808	7.3e-95	349	family S33 non-peptidase homologues (Shewanella frigidimarina) [S33.UNW]#S33#{peptidase unit: 21-294}~source YP_752346~	PredHel=0
Peptidase	heim_22_fig|1936272.6.peg.1013	MER0213450	1.5e-41	171.4	family S33 unassigned peptidases (Methanocella paludicola) [S33.UPW]#S33#{peptidase unit: 5-268}~source YP_003355809~	PredHel=0
Peptidase	heim_22_fig|1936272.6.peg.474	MER0895454	1.5e-47	191.8	family S9 non-peptidase homologues () [S09.UNW]#S09X#{peptidase unit: 191-411}~source KXH72405~	PredHel=0
Peptidase	heim_22_fig|1936272.6.peg.1336	MER0101443	3.3e-65	250.4	family S9 non-peptidase homologues (Acaryochloris marina) [S09.UNW]#S09X#{peptidase unit: 22-292}~source ABW25287~	PredHel=0
Peptidase	heim_22_fig|1936272.6.peg.1269	MER0195041	1.1e-63	246.1	family S9 unassigned peptidases (Geobacillus sp. Y412MC61) [S09.UPW]#S09X#{peptidase unit: 68-435}~source ACX79687~	PredHel=0
Peptidase	heim_22_fig|1936272.6.peg.1750	MER0130030	3.7e-55	217.2	family T2 unassigned peptidases (Sphaerobacter thermophilus) [T02.UPW]#T02#{peptidase unit: 32-256}~source GEBA2500361452~	PredHel=0
Peptidase	heim_22_fig|1936272.6.peg.396	MER1151748	9.3e-64	245.7	family U32 unassigned peptidases () [U32.UPW]#U32#{peptidase unit: 89-283}~source OLS15054~	PredHel=0
Peptidase	heim_22_fig|1936272.6.peg.984	MER0172334	8.9e-31	135.2	subfamily M15A non-peptidase homologues () [M15.UNA]#M15A#{peptidase unit: 3-145}~source ZP_02190194~	PredHel=0
Peptidase	heim_22_fig|1936272.6.peg.1805	MER0852268	3.9e-73	277.3	subfamily M20A unassigned peptidases (Anaerolinea thermophila) [M20.UPA]#M20A#{peptidase unit: 51-454}~source E8N6D1~	PredHel=0
Peptidase	heim_22_fig|1936272.6.peg.461	MER0643974	3.9e-153	542.7	subfamily M20C unassigned peptidases () [M20.UPC]#M20C#{peptidase unit: 2-481}~source KYK28382~	PredHel=0
Peptidase	heim_22_fig|1936272.6.peg.1849	MER1152184	1.5e-63	245.4	subfamily M24A unassigned peptidases () [M24.UPA]#M24A#{peptidase unit: 52-338}~source OLS18146~	PredHel=0
Peptidase	heim_22_fig|1936272.6.peg.1505	MER1152034	1.6e-79	298.1	subfamily M24B unassigned peptidases () [M24.UPB]#M24B#{peptidase unit: 153-387}~source OLS30633~	PredHel=0
Peptidase	heim_22_fig|1936272.6.peg.458	MER0883366	3.6e-35	150.6	subfamily M48A unassigned peptidases () [M48.UPA]#M48A#{peptidase unit: 18-289}~source R5MT69~	PredHel=4
Peptidase	heim_22_fig|1936272.6.peg.1404	MER0883237	2e-46	188	subfamily M48A unassigned peptidases (Methanosarcina sp. Kolksee) [M48.UPA]#M48A#{peptidase unit: 13-289}~source A0A0E3QAS2~	PredHel=4
Peptidase	heim_22_fig|1936272.6.peg.2031	MER0084294	1.2e-59	232.6	subfamily S8A unassigned peptidases (Halothermothrix orenii) [S08.UPA]#S08A#{peptidase unit: 98-438}~source ACL70673~	PredHel=0
Peptidase	heim_22_fig|1936272.6.peg.526	MER1152231	5.6e-36	152.5	subfamily T1A non-peptidase homologues () [T01.UNA]#T01A#{peptidase unit: 24-231}~source OLS18336~	PredHel=0
Carbohydrate active enzymes	BIN1_fig|1849166.9.peg.307	GH2(44-912)	-	-	-	-
Carbohydrate active enzymes	BIN1_fig|1849166.9.peg.390	GH20(166-463)	-	-	-	-
Carbohydrate active enzymes	BIN1_fig|1849166.9.peg.624	GH57(31-297)	-	-	-	-
Carbohydrate active enzymes	BIN1_fig|1849166.9.peg.713	GH3(46-261)	-	-	-	-
Carbohydrate active enzymes	BIN1_fig|1849166.9.peg.745	CE14(5-127)	-	-	-	-
Carbohydrate active enzymes	BIN22_fig|1936272.6.peg.105	GH3(70-274)	-	-	-	-
Carbohydrate active enzymes	BIN22_fig|1936272.6.peg.1064	GH29(2-141)	-	-	-	-
Carbohydrate active enzymes	BIN22_fig|1936272.6.peg.1069	GH141(3-284)	-	-	-	-
Carbohydrate active enzymes	BIN22_fig|1936272.6.peg.1195	GH38(8-263)	-	-	-	-
Carbohydrate active enzymes	BIN22_fig|1936272.6.peg.1253	GH3(53-266)	-	-	-	-
Carbohydrate active enzymes	BIN22_fig|1936272.6.peg.1265	GH109(2-113)	-	-	-	-
Carbohydrate active enzymes	BIN22_fig|1936272.6.peg.1281	CE4(15-123)	-	-	-	-
Carbohydrate active enzymes	BIN22_fig|1936272.6.peg.1533	GH32(1-158)	-	-	-	-
Carbohydrate active enzymes	BIN22_fig|1936272.6.peg.162	GH33(228-522)	-	-	-	-
Carbohydrate active enzymes	BIN22_fig|1936272.6.peg.1928	GH4(7-178)	-	-	-	-
Carbohydrate active enzymes	BIN22_fig|1936272.6.peg.2235	GH33(1-135)	-	-	-	-
Carbohydrate active enzymes	BIN22_fig|1936272.6.peg.303	CE14(13-127)	-	-	-	-
Carbohydrate active enzymes	BIN22_fig|1936272.6.peg.417	GH29(3-327)	-	-	-	-
Carbohydrate active enzymes	BIN22_fig|1936272.6.peg.474	CE1(54-292)	-	-	-	-
Carbohydrate active enzymes	BIN22_fig|1936272.6.peg.577	CE11(1-210)	-	-	-	-
Carbohydrate active enzymes	BIN22_fig|1936272.6.peg.746	GH109(3-110)	-	-	-	-
Carbohydrate active enzymes	BIN22_fig|1936272.6.peg.779	GH2(40-513)	-	-	-	-
Carbohydrate active enzymes	BIN22_fig|1936272.6.peg.797	GH165(2-390)	-	-	-	-
Carbohydrate active enzymes	BIN22_fig|1936272.6.peg.900	GH78(21-529)	-	-	-	-
Carbohydrate active enzymes	BIN24_fig|1706441.4.peg.1905	GH38(9-117)	-	-	-	-
Carbohydrate active enzymes	BIN24_fig|1706441.4.peg.2141	GH109(11-129)	-	-	-	-
Carbohydrate active enzymes	BIN24_fig|1706441.4.peg.2143	GH36(62-528)	-	-	-	-
Carbohydrate active enzymes	BIN4_fig|1849166.10.peg.1030	GH4(6-183)	-	-	-	-
Carbohydrate active enzymes	BIN4_fig|1849166.10.peg.1334	GH130(9-333)	-	-	-	-
Carbohydrate active enzymes	BIN4_fig|1849166.10.peg.160	GH4(4-180)	-	-	-	-
Carbohydrate active enzymes	BIN4_fig|1849166.10.peg.1929	GH127(21-479)	-	-	-	-
Carbohydrate active enzymes	BIN4_fig|1849166.10.peg.2693	CE14(8-113)	-	-	-	-
Carbohydrate active enzymes	BIN4_fig|1849166.10.peg.542	GH127(20-575)	-	-	-	-
Carbohydrate active enzymes	BIN6_fig|1849166.11.peg.116	GH13(89-356)	-	-	-	-
Carbohydrate active enzymes	BIN6_fig|1849166.11.peg.1178	GH13(1-351)	-	-	-	-
Carbohydrate active enzymes	BIN6_fig|1849166.11.peg.1411	GH38(5-270)	-	-	-	-
Carbohydrate active enzymes	BIN6_fig|1849166.11.peg.1566	GH57(8-271)	-	-	-	-
Carbohydrate active enzymes	BIN6_fig|1849166.11.peg.1578	GH38(33-167)	-	-	-	-
Carbohydrate active enzymes	BIN6_fig|1849166.11.peg.1624	GH3(47-260)	-	-	-	-
Carbohydrate active enzymes	BIN6_fig|1849166.11.peg.181	GH38(2-235)	-	-	-	-
Carbohydrate active enzymes	BIN6_fig|1849166.11.peg.36	CE14(9-123)	-	-	-	-
Carbohydrate active enzymes	BIN6_fig|1849166.11.peg.592	GH57(2-320)	-	-	-	-
Carbohydrate active enzymes	BIN6_fig|1849166.11.peg.596	GH57(8-411)	-	-	-	-
Carbohydrate active enzymes	BIN6_fig|1849166.11.peg.62	GH109(6-118)	-	-	-	-
Carbohydrate active enzymes	BIN6_fig|1849166.11.peg.634	GH13(51-355)	-	-	-	-
Carbohydrate active enzymes	BIN6_fig|1849166.11.peg.638	GH2(5-467)	-	-	-	-
Carbohydrate active enzymes	BIN6_fig|1849166.11.peg.647	GH2(3-531)	-	-	-	-
Carbohydrate active enzymes	BIN6_fig|1849166.11.peg.762	GH116(392-735)	-	-	-	-
Carbohydrate active enzymes	BIN6_fig|1849166.11.peg.828	GH2(1-330)	-	-	-	-
Carbohydrate active enzymes	BIN24_fig|1706441.4.peg.1905	GH38(9-117)	-	-	-	-
Carbohydrate active enzymes	BIN24_fig|1706441.4.peg.2141	GH109(11-129)	-	-	-	-
Carbohydrate active enzymes	BIN24_fig|1706441.4.peg.2143	GH36(62-528)	-	-	-	-
