# Supplementary material for: Unraveling the Metabolic Potential of Asgardarchaeota in a Sediment from the Mediterranean Hydrocarbon-Contaminated Water Basin Mar Piccolo (Taranto, Italy)
Source: Microorganisms. 2021 Apr 16;9(4):859. doi: 10.3390/microorganisms9040859 (PMC8072921; doi:10.3390/microorganisms9040859)
Supplement: Supplementary file 1 [file microorganisms-09-00859-s001.zip › Table S3.xlsx]

## Sheet: Foglio1
Table S3 Functional annotation via eggNOG
Pathway1	Query2	KO	Seed ortholog	e-value	score	Preferred_name	KEGG pathway	KEGG module
Glycolysis	Thor_24_fig|1706441.4.peg.38	K00927	339860.Msp_1381	1.3e-91	343.6	pgk	ko00010,ko00710,ko01100,ko01110,ko01120,ko01130,ko01200,ko01230,map00010,map00710,map01100,map01110,map01120,map01130,map01200,map01230	M00001,M00002,M00003,M00165,M00166,M00308,M00552
Glycolysis	Thor_24_fig|1706441.4.peg.113	K00174	368407.Memar_0844	1.2e-99	370.2	korA	ko00010,ko00020,ko00620,ko00650,ko00720,ko01100,ko01120,ko01130,ko01200,map00010,map00020,map00620,map00650,map00720,map01100,map01120,map01130,map01200	M00009,M00011,M00173,M00620
Glycolysis	Thor_24_fig|1706441.4.peg.171	K01895	370438.PTH_2131	3.4e-243	847.8	acsA	ko00010,ko00620,ko00640,ko00680,ko00720,ko01100,ko01110,ko01120,ko01130,ko01200,map00010,map00620,map00640,map00680,map00720,map01100,map01110,map01120,map01130,map01200	M00357
Glycolysis	Thor_24_fig|1706441.4.peg.353	K01895	926550.CLDAP_25010	1.6e-237	828.9	acs	ko00010,ko00620,ko00640,ko00680,ko00720,ko01100,ko01110,ko01120,ko01130,ko01200,map00010,map00620,map00640,map00680,map00720,map01100,map01110,map01120,map01130,map01200	M00357
Glycolysis/pyruvate oxidation	Thor_24_fig|1706441.4.peg.426	K00170	1184251.TCELL_1237	2.4e-81	308.9	porB	ko00010,ko00020,ko00620,ko00633,ko00640,ko00650,ko00680,ko00720,ko01100,ko01120,ko01130,ko01200,map00010,map00020,map00620,map00633,map00640,map00650,map00680,map00720,map01100,map01120,map01130,map01200	M00173,M00307,M00374,M00620
Glycolysis	Thor_24_fig|1706441.4.peg.455	K00001	1123274.KB899406_gene1237	1.2e-56	226.9	ydjL	ko00010,ko00040,ko00051,ko00071,ko00350,ko00625,ko00626,ko00830,ko00980,ko00982,ko01100,ko01110,ko01120,ko01130,ko01220,map00010,map00040,map00051,map00071,map00350,map00625,map00626,map00830,map00980,map00982,map01100,map01110,map01120,map01130,map01220	M00014
Glycolysis	Thor_24_fig|1706441.4.peg.455	K00008	1123274.KB899406_gene1237	1.2e-56	226.9	ydjL	ko00010,ko00040,ko00051,ko00071,ko00350,ko00625,ko00626,ko00830,ko00980,ko00982,ko01100,ko01110,ko01120,ko01130,ko01220,map00010,map00040,map00051,map00071,map00350,map00625,map00626,map00830,map00980,map00982,map01100,map01110,map01120,map01130,map01220	M00014
Glycolysis/pyruvate oxidation	Thor_24_fig|1706441.4.peg.461	K00627	1347087.CBYO010000016_gene2564	5.1e-80	305.1	acoC	ko00010,ko00020,ko00620,ko01100,ko01110,ko01120,ko01130,ko01200,map00010,map00020,map00620,map01100,map01110,map01120,map01130,map01200	M00307
Glycolysis	Thor_24_fig|1706441.4.peg.656	K00175	290397.Adeh_1958	7.5e-75	287.3	NA	ko00010,ko00020,ko00620,ko00650,ko00720,ko01100,ko01120,ko01130,ko01200,map00010,map00020,map00620,map00650,map00720,map01100,map01120,map01130,map01200	M00009,M00011,M00173,M00620
Glycolysis	Thor_24_fig|1706441.4.peg.736	K01905	604354.TSIB_0147	5.7e-100	371.3	acdA	ko00010,ko00620,ko00640,ko00720,ko01100,ko01120,map00010,map00620,map00640,map00720,map01100,map01120	NA
Glycolysis	Thor_24_fig|1706441.4.peg.736	K18593	604354.TSIB_0147	5.7e-100	371.3	acdA	ko00010,ko00620,ko00640,ko00720,ko01100,ko01120,map00010,map00620,map00640,map00720,map01100,map01120	NA
Glycolysis	Thor_24_fig|1706441.4.peg.736	K22224	604354.TSIB_0147	5.7e-100	371.3	acdA	ko00010,ko00620,ko00640,ko00720,ko01100,ko01120,map00010,map00620,map00640,map00720,map01100,map01120	NA
Glycolysis	Thor_24_fig|1706441.4.peg.745	K01689	342949.PNA2_0863	3.2e-109	402.1	eno	ko00010,ko00680,ko01100,ko01110,ko01120,ko01130,ko01200,ko01230,ko03018,ko04066,map00010,map00680,map01100,map01110,map01120,map01130,map01200,map01230,map03018,map04066	M00001,M00002,M00003,M00346,M00394
Glycolysis	Thor_24_fig|1706441.4.peg.746	K15635	243232.MJ_1612	3.2e-106	392.1	apgM	ko00010,ko00260,ko00680,ko01100,ko01110,ko01120,ko01130,ko01200,ko01230,map00010,map00260,map00680,map01100,map01110,map01120,map01130,map01200,map01230	M00001,M00002,M00003
Glycolysis	Thor_24_fig|1706441.4.peg.810	K00174	573063.Metin_0090	2.5e-113	415.6	korA	ko00010,ko00020,ko00620,ko00650,ko00720,ko01100,ko01120,ko01130,ko01200,map00010,map00020,map00620,map00650,map00720,map01100,map01120,map01130,map01200	M00009,M00011,M00173,M00620
Glycolysis	Thor_24_fig|1706441.4.peg.1054	K00134	298653.Franean1_2063	7.7e-102	377.1	gap	ko00010,ko00710,ko01100,ko01110,ko01120,ko01130,ko01200,ko01230,ko04066,ko05010,map00010,map00710,map01100,map01110,map01120,map01130,map01200,map01230,map04066,map05010	M00001,M00002,M00003,M00165,M00166,M00308,M00552
Glycolysis	Thor_24_fig|1706441.4.peg.1278	K01810	1365176.N186_04625	1.9e-19	102.8	pgi	ko00010,ko00030,ko00051,ko00500,ko00520,ko01100,ko01110,ko01120,ko01130,ko01200,map00010,map00030,map00051,map00500,map00520,map01100,map01110,map01120,map01130,map01200	M00001,M00004,M00114
Glycolysis	Thor_24_fig|1706441.4.peg.1278	K15916	1365176.N186_04625	1.9e-19	102.8	pgi	ko00010,ko00030,ko00051,ko00500,ko00520,ko01100,ko01110,ko01120,ko01130,ko01200,map00010,map00030,map00051,map00500,map00520,map01100,map01110,map01120,map01130,map01200	M00001,M00004,M00114
Glycolysis	Thor_24_fig|1706441.4.peg.1309	K00175	391623.TERMP_00612	2.2e-79	302.4	korB	ko00010,ko00020,ko00620,ko00650,ko00720,ko01100,ko01120,ko01130,ko01200,map00010,map00020,map00620,map00650,map00720,map01100,map01120,map01130,map01200	M00009,M00011,M00173,M00620
Glycolysis	Thor_24_fig|1706441.4.peg.1331	K11645	1051632.TPY_1071	7.1e-74	283.9	fbaB	ko00010,ko00030,ko00051,ko00680,ko00710,ko01100,ko01110,ko01120,ko01130,ko01200,ko01230,map00010,map00030,map00051,map00680,map00710,map01100,map01110,map01120,map01130,map01200,map01230	M00001,M00003
Glycolysis	Thor_24_fig|1706441.4.peg.1332	K01622	1163730.FFONT_0961	1.7e-133	482.6	fbp	ko00010,ko00030,ko00051,ko00680,ko01100,ko01110,ko01120,ko01130,ko01200,ko01230,map00010,map00030,map00051,map00680,map01100,map01110,map01120,map01130,map01200,map01230	M00003
Glycolysis	Thor_24_fig|1706441.4.peg.1335	K00001	215803.DB30_6786	1e-75	290	NA	ko00010,ko00071,ko00350,ko00625,ko00626,ko00830,ko00980,ko00982,ko01100,ko01110,ko01120,ko01130,ko01220,map00010,map00071,map00350,map00625,map00626,map00830,map00980,map00982,map01100,map01110,map01120,map01130,map01220	NA
Glycolysis	Thor_24_fig|1706441.4.peg.1408	K15778	1220534.B655_0392	3.3e-55	221.9	pmm4	ko00010,ko00030,ko00051,ko00052,ko00230,ko00500,ko00520,ko00521,ko01100,ko01110,ko01120,ko01130,map00010,map00030,map00051,map00052,map00230,map00500,map00520,map00521,map01100,map01110,map01120,map01130	M00114
Glycolysis/pyruvate oxidation	Thor_24_fig|1706441.4.peg.1463	K00172	246969.TAM4_1107	1.5e-47	196.1	porC	ko00010,ko00020,ko00280,ko00620,ko00633,ko00640,ko00650,ko00680,ko00720,ko01100,ko01120,ko01130,ko01200,map00010,map00020,map00280,map00620,map00633,map00640,map00650,map00680,map00720,map01100,map01120,map01130,map01200	M00173,M00307,M00374,M00620
Glycolysis/pyruvate oxidation	Thor_24_fig|1706441.4.peg.1463	K00189	246969.TAM4_1107	1.5e-47	196.1	porC	ko00010,ko00020,ko00280,ko00620,ko00633,ko00640,ko00650,ko00680,ko00720,ko01100,ko01120,ko01130,ko01200,map00010,map00020,map00280,map00620,map00633,map00640,map00650,map00680,map00720,map01100,map01120,map01130,map01200	M00173,M00307,M00374,M00620
Glycolysis	Thor_24_fig|1706441.4.peg.1516	K12957	313628.LNTAR_15837	1.4e-29	136.3	yjgB	ko00010,ko00071,ko00350,ko00625,ko00626,ko00830,ko00980,ko00982,ko01100,ko01110,ko01120,ko01130,ko01220,map00010,map00071,map00350,map00625,map00626,map00830,map00980,map00982,map01100,map01110,map01120,map01130,map01220	NA
Glycolysis	Thor_24_fig|1706441.4.peg.1516	K13953	313628.LNTAR_15837	1.4e-29	136.3	yjgB	ko00010,ko00071,ko00350,ko00625,ko00626,ko00830,ko00980,ko00982,ko01100,ko01110,ko01120,ko01130,ko01220,map00010,map00071,map00350,map00625,map00626,map00830,map00980,map00982,map01100,map01110,map01120,map01130,map01220	NA
Glycolysis	Thor_24_fig|1706441.4.peg.1552	K00174	1123376.AUIU01000014_gene585	2e-20	105.1	porA	ko00010,ko00020,ko00620,ko00650,ko00720,ko01100,ko01120,ko01130,ko01200,map00010,map00020,map00620,map00650,map00720,map01100,map01120,map01130,map01200	M00009,M00011,M00173,M00620
Glycolysis	Thor_24_fig|1706441.4.peg.1563	K00001	649638.Trad_2181	1e-13	82	ydjL	ko00010,ko00040,ko00051,ko00071,ko00350,ko00625,ko00626,ko00830,ko00980,ko00982,ko01100,ko01110,ko01120,ko01130,ko01220,map00010,map00040,map00051,map00071,map00350,map00625,map00626,map00830,map00980,map00982,map01100,map01110,map01120,map01130,map01220	M00014
Glycolysis	Thor_24_fig|1706441.4.peg.1563	K00008	649638.Trad_2181	1e-13	82	ydjL	ko00010,ko00040,ko00051,ko00071,ko00350,ko00625,ko00626,ko00830,ko00980,ko00982,ko01100,ko01110,ko01120,ko01130,ko01220,map00010,map00040,map00051,map00071,map00350,map00625,map00626,map00830,map00980,map00982,map01100,map01110,map01120,map01130,map01220	M00014
Glycolysis	Thor_24_fig|1706441.4.peg.2135	K04072	926569.ANT_14660	2.8e-33	148.3	NA	ko00010,ko00071,ko00350,ko00620,ko00625,ko00626,ko00650,ko01100,ko01110,ko01120,ko01130,ko01220,map00010,map00071,map00350,map00620,map00625,map00626,map00650,map01100,map01110,map01120,map01130,map01220	NA
Glycolysis	Thor_24_fig|1706441.4.peg.2208	K00869	35128.Thaps2376	1.2e-78	300.1	mvk-1	ko00010,ko00260,ko00680,ko00900,ko01100,ko01110,ko01120,ko01130,ko01200,ko01230,ko04146,map00010,map00260,map00680,map00900,map01100,map01110,map01120,map01130,map01200,map01230,map04146	M00001,M00002,M00003,M00095
Glycolysis	Thor_24_fig|1706441.4.peg.2208	K15633	35128.Thaps2376	1.2e-78	300.1	mvk-1	ko00010,ko00260,ko00680,ko00900,ko01100,ko01110,ko01120,ko01130,ko01200,ko01230,ko04146,map00010,map00260,map00680,map00900,map01100,map01110,map01120,map01130,map01200,map01230,map04146	M00001,M00002,M00003,M00095
Glycolysis	Thor_24_fig|1706441.4.peg.2381	K01905	186497.PF0532	1.8e-54	219.5	acdA	ko00010,ko00620,ko00640,ko00720,ko01100,ko01120,map00010,map00620,map00640,map00720,map01100,map01120	NA
Glycolysis	Thor_24_fig|1706441.4.peg.2381	K18593	186497.PF0532	1.8e-54	219.5	acdA	ko00010,ko00620,ko00640,ko00720,ko01100,ko01120,map00010,map00620,map00640,map00720,map01100,map01120	NA
Glycolysis	Thor_24_fig|1706441.4.peg.2381	K22224	186497.PF0532	1.8e-54	219.5	acdA	ko00010,ko00620,ko00640,ko00720,ko01100,ko01120,map00010,map00620,map00640,map00720,map01100,map01120	NA
Glycolysis	Thor_24_fig|1706441.4.peg.2388	K01905	1121422.AUMW01000008_gene480	1e-188	666.8	NA	ko00010,ko00620,ko00640,ko01100,ko01120,map00010,map00620,map00640,map01100,map01120	NA
Glycolysis	Thor_24_fig|1706441.4.peg.2388	K22224	1121422.AUMW01000008_gene480	1e-188	666.8	NA	ko00010,ko00620,ko00640,ko01100,ko01120,map00010,map00620,map00640,map01100,map01120	NA
Glycolysis	Thor_24_fig|1706441.4.peg.2409	K01905	69014.TK1880	5.3e-29	134.4	acdA	ko00010,ko00620,ko00640,ko01100,ko01120,map00010,map00620,map00640,map01100,map01120	NA
Glycolysis	Thor_24_fig|1706441.4.peg.2411	K22224	272844.PAB2113	1.3e-67	263.1	NA	ko00010,ko00620,ko00640,ko01100,ko01120,map00010,map00620,map00640,map01100,map01120	NA
Glycolysis	Thor_24_fig|1706441.4.peg.2705	K00873	555079.Toce_0871	5.8e-93	348.2	pyk	ko00010,ko00230,ko00261,ko00450,ko00620,ko00920,ko01100,ko01110,ko01120,ko01130,ko01200,ko01230,ko04922,ko04930,ko05165,ko05203,ko05230,map00010,map00230,map00261,map00450,map00620,map00920,map01100,map01110,map01120,map01130,map01200,map01230,map04922,map04930,map05165,map05203,map05230	M00001,M00002,M00049,M00050,M00176,M00596
Glycolysis	Thor_24_fig|1706441.4.peg.2705	K00958	555079.Toce_0871	5.8e-93	348.2	pyk	ko00010,ko00230,ko00261,ko00450,ko00620,ko00920,ko01100,ko01110,ko01120,ko01130,ko01200,ko01230,ko04922,ko04930,ko05165,ko05203,ko05230,map00010,map00230,map00261,map00450,map00620,map00920,map01100,map01110,map01120,map01130,map01200,map01230,map04922,map04930,map05165,map05203,map05230	M00001,M00002,M00049,M00050,M00176,M00596
Glycolysis	Thor_24_fig|1706441.4.peg.2708	K01624	243159.AFE_1676	3.6e-10	71.2	NA	ko00010,ko00030,ko00051,ko00680,ko00710,ko01100,ko01110,ko01120,ko01130,ko01200,ko01230,map00010,map00030,map00051,map00680,map00710,map01100,map01110,map01120,map01130,map01200,map01230	M00001,M00003,M00165,M00167,M00344,M00345
Glycolysis	Thor_24_fig|1706441.4.peg.2744	K01803	523850.TON_1640	2.3e-53	215.3	tpiA	ko00010,ko00051,ko00562,ko00710,ko01100,ko01110,ko01120,ko01130,ko01200,ko01230,map00010,map00051,map00562,map00710,map01100,map01110,map01120,map01130,map01200,map01230	M00001,M00002,M00003
Glycolysis	Thor_24_fig|1706441.4.peg.2852	K01905	1202768.JROF01000013_gene896	3.6e-13	82	NA	ko00010,ko00620,ko00640,ko00720,ko01100,ko01120,map00010,map00620,map00640,map00720,map01100,map01120	NA
Glycolysis	Thor_24_fig|1706441.4.peg.2852	K18594	1202768.JROF01000013_gene896	3.6e-13	82	NA	ko00010,ko00620,ko00640,ko00720,ko01100,ko01120,map00010,map00620,map00640,map00720,map01100,map01120	NA
Glycolysis/pyruvate oxidation	Thor_24_fig|1706441.4.peg.2870	K00170	768672.Desfe_0502	2.3e-18	97.8	porB	ko00010,ko00020,ko00620,ko00633,ko00640,ko00650,ko00680,ko00720,ko01100,ko01120,ko01130,ko01200,map00010,map00020,map00620,map00633,map00640,map00650,map00680,map00720,map01100,map01120,map01130,map01200	M00173,M00307,M00374,M00620
Glycolysis/pyruvate oxidation	Thor_24_fig|1706441.4.peg.2871	K00169	351627.Csac_1460	8.6e-109	400.6	porA	ko00010,ko00020,ko00620,ko00633,ko00640,ko00650,ko00680,ko00720,ko01100,ko01120,ko01130,ko01200,map00010,map00020,map00620,map00633,map00640,map00650,map00680,map00720,map01100,map01120,map01130,map01200	M00173,M00307,M00374,M00620
Glycolysis/pyruvate oxidation	Thor_24_fig|1706441.4.peg.2872	K00171	771875.Ferpe_1202	8.2e-20	102.8	porD	ko00010,ko00020,ko00620,ko00633,ko00640,ko00650,ko00680,ko00720,ko01100,ko01120,ko01130,ko01200,map00010,map00020,map00620,map00633,map00640,map00650,map00680,map00720,map01100,map01120,map01130,map01200	M00173,M00307,M00374,M00620
Glycolysis/pyruvate oxidation	Thor_24_fig|1706441.4.peg.2872	K00172	771875.Ferpe_1202	8.2e-20	102.8	porD	ko00010,ko00020,ko00620,ko00633,ko00640,ko00650,ko00680,ko00720,ko01100,ko01120,ko01130,ko01200,map00010,map00020,map00620,map00633,map00640,map00650,map00680,map00720,map01100,map01120,map01130,map01200	M00173,M00307,M00374,M00620
Glycolysis/pyruvate oxidation	Thor_24_fig|1706441.4.peg.2872	K19072	771875.Ferpe_1202	8.2e-20	102.8	porD	ko00010,ko00020,ko00620,ko00633,ko00640,ko00650,ko00680,ko00720,ko01100,ko01120,ko01130,ko01200,map00010,map00020,map00620,map00633,map00640,map00650,map00680,map00720,map01100,map01120,map01130,map01200	M00173,M00307,M00374,M00620
Glycolysis	Thor_24_fig|1706441.4.peg.3056	K00850	925409.KI911562_gene2239	1.3e-86	326.6	pfkA	ko00010,ko00030,ko00051,ko00052,ko00680,ko01100,ko01110,ko01120,ko01130,ko01200,ko01230,ko03018,ko04152,ko05230,map00010,map00030,map00051,map00052,map00680,map01100,map01110,map01120,map01130,map01200,map01230,map03018,map04152,map05230	M00001,M00345
Glycolysis	Thor_24_fig|1706441.4.peg.3056	K21071	925409.KI911562_gene2239	1.3e-86	326.6	pfkA	ko00010,ko00030,ko00051,ko00052,ko00680,ko01100,ko01110,ko01120,ko01130,ko01200,ko01230,ko03018,ko04152,ko05230,map00010,map00030,map00051,map00052,map00680,map01100,map01110,map01120,map01130,map01200,map01230,map03018,map04152,map05230	M00001,M00345
TCA cycle	Thor_24_fig|1706441.4.peg.113	K00174	368407.Memar_0844	1.2e-99	370.2	korA	ko00010,ko00020,ko00620,ko00650,ko00720,ko01100,ko01120,ko01130,ko01200,map00010,map00020,map00620,map00650,map00720,map01100,map01120,map01130,map01200	M00009,M00011,M00173,M00620
TCA cycle	Thor_24_fig|1706441.4.peg.426	K00170	1184251.TCELL_1237	2.4e-81	308.9	porB	ko00010,ko00020,ko00620,ko00633,ko00640,ko00650,ko00680,ko00720,ko01100,ko01120,ko01130,ko01200,map00010,map00020,map00620,map00633,map00640,map00650,map00680,map00720,map01100,map01120,map01130,map01200	M00173,M00307,M00374,M00620
TCA cycle	Thor_24_fig|1706441.4.peg.461	K00627	1347087.CBYO010000016_gene2564	5.1e-80	305.1	acoC	ko00010,ko00020,ko00620,ko01100,ko01110,ko01120,ko01130,ko01200,map00010,map00020,map00620,map01100,map01110,map01120,map01130,map01200	M00307
TCA cycle	Thor_24_fig|1706441.4.peg.656	K00175	290397.Adeh_1958	7.5e-75	287.3	NA	ko00010,ko00020,ko00620,ko00650,ko00720,ko01100,ko01120,ko01130,ko01200,map00010,map00020,map00620,map00650,map00720,map01100,map01120,map01130,map01200	M00009,M00011,M00173,M00620
TCA cycle	Thor_24_fig|1706441.4.peg.657	K00177	523845.AQXV01000053_gene693	1.6e-41	176	NA	ko00020,ko00720,ko01100,ko01120,ko01200,map00020,map00720,map01100,map01120,map01200	M00009,M00011,M00173,M00620
TCA cycle	Thor_24_fig|1706441.4.peg.673	K01676	439481.Aboo_0990	3.2e-76	292	fumA	ko00020,ko00620,ko00630,ko00720,ko01100,ko01110,ko01120,ko01130,ko01200,map00020,map00620,map00630,map00720,map01100,map01110,map01120,map01130,map01200	M00009,M00011,M00173,M00374,M00620
TCA cycle	Thor_24_fig|1706441.4.peg.673	K01677	439481.Aboo_0990	3.2e-76	292	fumA	ko00020,ko00620,ko00630,ko00720,ko01100,ko01110,ko01120,ko01130,ko01200,map00020,map00620,map00630,map00720,map01100,map01110,map01120,map01130,map01200	M00009,M00011,M00173,M00374,M00620
TCA cycle	Thor_24_fig|1706441.4.peg.673	K03779	439481.Aboo_0990	3.2e-76	292	fumA	ko00020,ko00620,ko00630,ko00720,ko01100,ko01110,ko01120,ko01130,ko01200,map00020,map00620,map00630,map00720,map01100,map01110,map01120,map01130,map01200	M00009,M00011,M00173,M00374,M00620
TCA cycle	Thor_24_fig|1706441.4.peg.674	K01676	673860.AciM339_1147	2.6e-61	241.9	fumA3	ko00020,ko00620,ko00630,ko00720,ko01100,ko01110,ko01120,ko01130,ko01200,map00020,map00620,map00630,map00720,map01100,map01110,map01120,map01130,map01200	M00009,M00011,M00173,M00374,M00620
TCA cycle	Thor_24_fig|1706441.4.peg.674	K01678	673860.AciM339_1147	2.6e-61	241.9	fumA3	ko00020,ko00620,ko00630,ko00720,ko01100,ko01110,ko01120,ko01130,ko01200,map00020,map00620,map00630,map00720,map01100,map01110,map01120,map01130,map01200	M00009,M00011,M00173,M00374,M00620
TCA cycle	Thor_24_fig|1706441.4.peg.674	K03780	673860.AciM339_1147	2.6e-61	241.9	fumA3	ko00020,ko00620,ko00630,ko00720,ko01100,ko01110,ko01120,ko01130,ko01200,map00020,map00620,map00630,map00720,map01100,map01110,map01120,map01130,map01200	M00009,M00011,M00173,M00374,M00620
TCA cycle	Thor_24_fig|1706441.4.peg.675	K00239	386456.JQKN01000014_gene3138	1.5e-143	516.5	sdhA	ko00020,ko00190,ko00650,ko00720,ko01100,ko01110,ko01120,ko01130,ko01200,ko05134,map00020,map00190,map00650,map00720,map01100,map01110,map01120,map01130,map01200,map05134	M00009,M00011,M00149,M00173,M00374,M00376,M00620
TCA cycle	Thor_24_fig|1706441.4.peg.675	K18209	386456.JQKN01000014_gene3138	1.5e-143	516.5	sdhA	ko00020,ko00190,ko00650,ko00720,ko01100,ko01110,ko01120,ko01130,ko01200,ko05134,map00020,map00190,map00650,map00720,map01100,map01110,map01120,map01130,map01200,map05134	M00009,M00011,M00149,M00173,M00374,M00376,M00620
TCA cycle	Thor_24_fig|1706441.4.peg.810	K00174	573063.Metin_0090	2.5e-113	415.6	korA	ko00010,ko00020,ko00620,ko00650,ko00720,ko01100,ko01120,ko01130,ko01200,map00010,map00020,map00620,map00650,map00720,map01100,map01120,map01130,map01200	M00009,M00011,M00173,M00620
TCA cycle	Thor_24_fig|1706441.4.peg.1309	K00175	391623.TERMP_00612	2.2e-79	302.4	korB	ko00010,ko00020,ko00620,ko00650,ko00720,ko01100,ko01120,ko01130,ko01200,map00010,map00020,map00620,map00650,map00720,map01100,map01120,map01130,map01200	M00009,M00011,M00173,M00620
TCA cycle	Thor_24_fig|1706441.4.peg.1310	K00177	1220534.B655_0443	2.2e-32	145.6	korC	ko00020,ko00720,ko01100,ko01120,ko01200,map00020,map00720,map01100,map01120,map01200	M00009,M00011,M00173,M00620
TCA cycle	Thor_24_fig|1706441.4.peg.1463	K00172	246969.TAM4_1107	1.5e-47	196.1	porC	ko00010,ko00020,ko00280,ko00620,ko00633,ko00640,ko00650,ko00680,ko00720,ko01100,ko01120,ko01130,ko01200,map00010,map00020,map00280,map00620,map00633,map00640,map00650,map00680,map00720,map01100,map01120,map01130,map01200	M00173,M00307,M00374,M00620
TCA cycle	Thor_24_fig|1706441.4.peg.1463	K00189	246969.TAM4_1107	1.5e-47	196.1	porC	ko00010,ko00020,ko00280,ko00620,ko00633,ko00640,ko00650,ko00680,ko00720,ko01100,ko01120,ko01130,ko01200,map00010,map00020,map00280,map00620,map00633,map00640,map00650,map00680,map00720,map01100,map01120,map01130,map01200	M00173,M00307,M00374,M00620
TCA cycle	Thor_24_fig|1706441.4.peg.1552	K00174	1123376.AUIU01000014_gene585	2e-20	105.1	porA	ko00010,ko00020,ko00620,ko00650,ko00720,ko01100,ko01120,ko01130,ko01200,map00010,map00020,map00620,map00650,map00720,map01100,map01120,map01130,map01200	M00009,M00011,M00173,M00620
TCA cycle	Thor_24_fig|1706441.4.peg.1970	K00244	439235.Dalk_4332	4.1e-167	594.7	nadB	ko00020,ko00190,ko00250,ko00620,ko00650,ko00720,ko00760,ko01100,ko01110,ko01120,ko01130,ko01200,ko02020,map00020,map00190,map00250,map00620,map00650,map00720,map00760,map01100,map01110,map01120,map01130,map01200,map02020	M00009,M00011,M00115,M00150,M00173
TCA cycle	Thor_24_fig|1706441.4.peg.1970	K00278	439235.Dalk_4332	4.1e-167	594.7	nadB	ko00020,ko00190,ko00250,ko00620,ko00650,ko00720,ko00760,ko01100,ko01110,ko01120,ko01130,ko01200,ko02020,map00020,map00190,map00250,map00620,map00650,map00720,map00760,map01100,map01110,map01120,map01130,map01200,map02020	M00009,M00011,M00115,M00150,M00173
TCA cycle	Thor_24_fig|1706441.4.peg.2162	K01902	272557.APE_1072.1	1.1e-89	336.7	sucD	ko00020,ko00640,ko00660,ko00720,ko01100,ko01110,ko01120,ko01130,ko01200,map00020,map00640,map00660,map00720,map01100,map01110,map01120,map01130,map01200	M00009,M00011,M00173,M00374,M00620
TCA cycle	Thor_24_fig|1706441.4.peg.2163	K01903	386456.JQKN01000001_gene2243	3.1e-71	275.4	sucC	ko00020,ko00640,ko00660,ko00720,ko01100,ko01110,ko01120,ko01130,ko01200,map00020,map00640,map00660,map00720,map01100,map01110,map01120,map01130,map01200	M00009,M00011,M00173,M00374,M00620
TCA cycle	Thor_24_fig|1706441.4.peg.2489	K01571	755731.Clo1100_2057	3.5e-158	565.1	oadA	ko00020,ko00620,ko00640,ko00720,ko01100,ko01120,ko01200,ko01230,map00020,map00620,map00640,map00720,map01100,map01120,map01200,map01230	M00173,M00620
TCA cycle	Thor_24_fig|1706441.4.peg.2489	K01960	755731.Clo1100_2057	3.5e-158	565.1	oadA	ko00020,ko00620,ko00640,ko00720,ko01100,ko01120,ko01200,ko01230,map00020,map00620,map00640,map00720,map01100,map01120,map01200,map01230	M00173,M00620
TCA cycle	Thor_24_fig|1706441.4.peg.2489	K03416	755731.Clo1100_2057	3.5e-158	565.1	oadA	ko00020,ko00620,ko00640,ko00720,ko01100,ko01120,ko01200,ko01230,map00020,map00620,map00640,map00720,map01100,map01120,map01200,map01230	M00173,M00620
TCA cycle	Thor_24_fig|1706441.4.peg.2489	K20140	755731.Clo1100_2057	3.5e-158	565.1	oadA	ko00020,ko00620,ko00640,ko00720,ko01100,ko01120,ko01200,ko01230,map00020,map00620,map00640,map00720,map01100,map01120,map01200,map01230	M00173,M00620
TCA cycle	Thor_24_fig|1706441.4.peg.2650	K01647	1480694.DC28_13215	1.7e-38	166.8	NA	ko00020,ko00630,ko01100,ko01110,ko01120,ko01130,ko01200,ko01210,ko01230,map00020,map00630,map01100,map01110,map01120,map01130,map01200,map01210,map01230	M00009,M00010,M00012,M00740
TCA cycle	Thor_24_fig|1706441.4.peg.2695	K01679	373903.Hore_03150	4.8e-130	471.5	aspA	ko00020,ko00250,ko00620,ko00720,ko01100,ko01110,ko01120,ko01130,ko01200,ko04934,ko05200,ko05211,map00020,map00250,map00620,map00720,map01100,map01110,map01120,map01130,map01200,map04934,map05200,map05211	M00009,M00011,M00173,M00376
TCA cycle	Thor_24_fig|1706441.4.peg.2695	K01744	373903.Hore_03150	4.8e-130	471.5	aspA	ko00020,ko00250,ko00620,ko00720,ko01100,ko01110,ko01120,ko01130,ko01200,ko04934,ko05200,ko05211,map00020,map00250,map00620,map00720,map01100,map01110,map01120,map01130,map01200,map04934,map05200,map05211	M00009,M00011,M00173,M00376
TCA cycle	Thor_24_fig|1706441.4.peg.2918	K01959	868131.MSWAN_1475	1.4e-36	159.8	pycA	ko00020,ko00620,ko00720,ko00780,ko01100,ko01120,ko01200,ko01230,map00020,map00620,map00720,map00780,map01100,map01120,map01200,map01230	M00173,M00620
TCA cycle	Thor_24_fig|1706441.4.peg.2918	K03524	868131.MSWAN_1475	1.4e-36	159.8	pycA	ko00020,ko00620,ko00720,ko00780,ko01100,ko01120,ko01200,ko01230,map00020,map00620,map00720,map00780,map01100,map01120,map01200,map01230	M00173,M00620
Methyl branch WLP	Thor_24_fig|1706441.4.peg.1974	K00200	406327.Mevan_1662	1.7e-21	109.4	fmdA	ko00680,ko01100,ko01120,ko01130,ko01200,map00680,map01100,map01120,map01130,map01200	M00567
Methyl branch WLP	Thor_24_fig|1706441.4.peg.465	K00201	523845.AQXV01000051_gene1218	1.3e-30	139.4	NA	ko00680,ko01100,ko01120,ko01200,map00680,map01100,map01120,map01200	M00567
Methyl branch WLP	Thor_24_fig|1706441.4.peg.2266	K00201	269797.Mbar_A2922	7.4e-36	158.3	NA	ko00680,ko01100,ko01120,ko01200,map00680,map01100,map01120,map01200	M00567
Methyl branch WLP	Thor_24_fig|1706441.4.peg.1247	K00202	523845.AQXV01000042_gene298	1.9e-17	96.7	fwdC-2	ko00680,ko01100,ko01120,ko01200,map00680,map01100,map01120,map01200	M00567
Methyl branch WLP	Thor_24_fig|1706441.4.peg.464	K00203	304371.MCP_1574	5e-21	107.5	fwdD-1	ko00680,ko01100,ko01120,ko01200,map00680,map01100,map01120,map01200	M00567
Methyl branch WLP	Thor_24_fig|1706441.4.peg.1757	K00205	387631.Asulf_00330	1.6e-10	74.3	fwdF	ko00680,ko01100,ko01120,ko01200,map00680,map01100,map01120,map01200	M00567
Methyl branch WLP	Thor_24_fig|1706441.4.peg.2482	K11260	693661.Arcve_1109	8.8e-21	106.3	fwdG	ko00680,ko01100,ko01120,ko01200,map00680,map01100,map01120,map01200	M00567
Methyl branch WLP	Thor_24_fig|1706441.4.peg.1246	K00672	387631.Asulf_00752	9e-87	327	ftr	ko00680,ko01100,ko01120,ko01200,map00680,map01100,map01120,map01200	M00567
Methyl branch WLP	Thor_24_fig|1706441.4.peg.1248	K01499	1094980.Mpsy_3012	9.4e-82	310.5	mch	ko00680,ko01100,ko01120,ko01200,map00680,map01100,map01120,map01200	M00567
Methyl branch WLP	Thor_24_fig|1706441.4.peg.1013	K00320	579137.Metvu_0160	2.3e-35	156.4	mer	ko00680,ko01100,ko01120,ko01200,map00680,map01100,map01120,map01200	M00567
Methyl branch WLP	Thor_24_fig|1706441.4.peg.1014	K00320	224719.Abm4_1417	1.6e-22	113.6	mer	ko00680,ko01100,ko01120,ko01200,map00680,map01100,map01120,map01200	M00567
Methyl branch WLP	Thor_24_fig|1706441.4.peg.2604	K00320	411467.BACCAP_01345	3.9e-53	215.3	NA	ko00680,ko01100,ko01120,ko01200,map00680,map01100,map01120,map01200	M00567
Carbonyl branch WLP	Thor_24_fig|1706441.4.peg.690	K00193	323259.Mhun_0688	3.5e-162	578.2	cdhC	ko00680,ko01120,ko01200,map00680,map01120,map01200	M00357,M00422
Carbonyl branch WLP	Thor_24_fig|1706441.4.peg.689	K00194	565033.GACE_0355	3.5e-102	378.6	cdhD	ko00680,ko00720,ko01120,ko01200,map00680,map00720,map01120,map01200	M00357,M00377,M00422
Methyl branch WLP	Thor_24_fig|1706441.4.peg.688	K00197	456442.Mboo_1369	7e-126	457.6	cdhE	ko00680,ko00720,ko01120,ko01200,map00680,map00720,map01120,map01200	M00357,M00377,M00422
Carbonyl branch WLP	Thor_24_fig|1706441.4.peg.690	K00192	323259.Mhun_0688	3.5e-162	578.2	cdhC	ko00680,ko01120,ko01200,map00680,map01120,map01200	M00357,M00422
Carbonyl branch WLP	Thor_24_fig|1706441.4.peg.692	K00192	456442.Mboo_1373	1.3e-52	212.6	cdhA	ko00680,ko01120,ko01200,map00680,map01120,map01200	M00422
Carbonyl branch WLP	Thor_24_fig|1706441.4.peg.691	K00195	456442.Mboo_1372	4e-37	161.4	cdhB	ko00680,ko01120,ko01200,map00680,map01120,map01200	M00422
Methyl branch WLP	Thor_24_fig|1706441.4.peg.353	K01895	926550.CLDAP_25010	1.6e-237	828.9	acs	ko00010,ko00620,ko00640,ko00680,ko00720,ko01100,ko01110,ko01120,ko01130,ko01200,map00010,map00620,map00640,map00680,map00720,map01100,map01110,map01120,map01130,map01200	M00357
Carbonyl branch WLP	Thor_24_fig|1706441.4.peg.689	K00194	565033.GACE_0355	3.5e-102	378.6	cdhD	ko00680,ko00720,ko01120,ko01200,map00680,map00720,map01120,map01200	M00357,M00377,M00422
Carbonyl branch WLP	Thor_24_fig|1706441.4.peg.688	K00197	456442.Mboo_1369	7e-126	457.6	cdhE	ko00680,ko00720,ko01120,ko01200,map00680,map00720,map01120,map01200	M00357,M00377,M00422
Methyl branch WLP	Thor_24_fig|1706441.4.peg.2888	K00288	718252.FP2_02480	6.1e-39	167.2	fhs	ko00670,ko00720,ko01100,ko01120,ko01200,map00670,map00720,map01100,map01120,map01200	M00140,M00141,M00377
Methyl branch WLP	Thor_24_fig|1706441.4.peg.2683	K00297	264732.Moth_1191	9.6e-21	105.9	metF3	ko00670,ko00720,ko01100,ko01120,ko01200,ko01523,map00670,map00720,map01100,map01120,map01200,map01523	M00377
Methyl branch WLP	Thor_24_fig|1706441.4.peg.2887	K01491	1121324.CLIT_20c00580	1.7e-74	286.2	folD	ko00670,ko00720,ko01100,ko01120,ko01200,map00670,map00720,map01100,map01120,map01200	M00140,M00377
Methyl branch WLP	Thor_24_fig|1706441.4.peg.605	K01938	865861.AZSU01000002_gene3150	1.3e-125	456.4	fhs	ko00670,ko00720,ko01100,ko01120,ko01200,map00670,map00720,map01100,map01120,map01200	M00140,M00377
Methyl branch WLP	Thor_24_fig|1706441.4.peg.2888	K01938	718252.FP2_02480	6.1e-39	167.2	fhs	ko00670,ko00720,ko01100,ko01120,ko01200,map00670,map00720,map01100,map01120,map01200	M00140,M00141,M00377
Methyl branch WLP via Pyuvate	Thor_24_fig|1706441.4.peg.373	K00656	349161.Dred_2965	4.3e-190	671	pflD	ko00620,ko00640,ko00650,ko01100,ko01120,map00620,map00640,map00650,map01100,map01120	NA
Methyl branch WLP via Pyuvate	Thor_24_fig|1706441.4.peg.1230	K00656	1121441.AUCX01000010_gene114	4.4e-194	684.9	pflD	ko00620,ko00640,ko00650,ko01100,ko01120,map00620,map00640,map00650,map01100,map01120	NA
Methyl branch WLP via Pyuvate	Thor_24_fig|1706441.4.peg.2370	K04069	985053.VMUT_0238	6.1e-101	374.4	pflA	NA	NA
Methyl branch WLP via Pyuvate	Thor_24_fig|1706441.4.peg.2891	K04070	572546.Arcpr_1852	3.5e-58	231.5	pflX	NA	NA
ABC transporter - Phosphate	Thor_24_fig|1706441.4.peg.1765	K02036	419665.Maeo_0572	1.8e-88	332.4	pstB	ko02010,map02010	M00222
ABC transporter - Phosphate	Thor_24_fig|1706441.4.peg.1766	K02037	456442.Mboo_1918	9e-42	177.6	pstA2	ko02010,map02010	M00222
ABC transporter - Phosphate	Thor_24_fig|1706441.4.peg.1767	K02037	679926.Mpet_2644	5.7e-26	124	NA	ko02010,map02010	M00222
ABC transporter - Phosphate	Thor_24_fig|1706441.4.peg.1766	K02038	456442.Mboo_1918	9e-42	177.6	pstA2	ko02010,map02010	M00222
ABC transporter - Branched amino acids	Thor_24_fig|1706441.4.peg.504	K01997	1131730.BAVI_15722	9e-46	191	MA20_23490	ko02010,ko02024,map02010,map02024	M00237
ABC transporter - Branched amino acids	Thor_24_fig|1706441.4.peg.502	K01998	1002809.SSIL_3630	5.1e-26	125.2	MA20_23495	ko02010,ko02024,map02010,map02024	M00237
ABC transporter - Branched amino acids	Thor_24_fig|1706441.4.peg.503	K01998	1145276.T479_10525	2e-06	60.1	MA20_23495	ko02010,ko02024,map02010,map02024	M00237
ABC transporter - Oligopeptides	Thor_24_fig|1706441.4.peg.2112	K15583	1461580.CCAS010000011_gene1496	4e-43	181.8	oppD	ko01501,ko02010,ko02024,map01501,map02010,map02024
ABC transporter - Oligopeptides	Thor_24_fig|1706441.4.peg.2261	K15583	1122603.ATVI01000013_gene1287	1.5e-39	169.9	oppD	ko01501,ko02010,ko02024,map01501,map02010,map02024
ABC transporter - Di/Oligopeptides	Thor_24_fig|1706441.4.peg.787	K10823	673860.AciM339_0160	2.4e-102	379	oppF	ko01501,ko02010,ko02024,map01501,map02010,map02024	M00239,M00439
ABC transporter - Di/Oligopeptides	Thor_24_fig|1706441.4.peg.936	K10823	926569.ANT_10970	2.8e-12	77	oppF	ko01501,ko02010,ko02024,map01501,map02010,map02024	M00239,M00439
ABC transporter - Di/Oligopeptides	Thor_24_fig|1706441.4.peg.1051	K10823	439481.Aboo_0845	2.1e-92	345.9	oppF	ko01501,ko02010,ko02024,map01501,map02010,map02024	M00239,M00439
ABC transporter - Di/Oligopeptides	Thor_24_fig|1706441.4.peg.1753	K10823	1041930.Mtc_1848	2.8e-108	398.7	oppF	ko01501,ko02010,ko02024,map01501,map02010,map02024	M00239,M00439
ABC transporter - Di/Oligopeptides	Thor_24_fig|1706441.4.peg.2027	K10823	591019.Shell_0853	3.3e-07	60.1	oppF	ko01501,ko02010,ko02024,map01501,map02010,map02024	M00239,M00439
ABC transporter - Di/Oligopeptides	Thor_24_fig|1706441.4.peg.2335	K10823	1150474.JQJI01000020_gene1568	5.6e-91	340.9	oppF	ko01501,ko02010,ko02024,map01501,map02010,map02024	M00239,M00439
ABC transporter - Di/Oligopeptides	Thor_24_fig|1706441.4.peg.1722	K12369	1499967.BAYZ01000132_gene305	5.4e-54	218.4	oppF	ko02010,ko02024,map02010,map02024	M00239,M00324
Hydrogenase - [NiFe] Group 3c	Thor_24_fig|1706441.4.peg.2839	K14128	1041930.Mtc_2478	1.1e-45	190.3	mvhG	ko00680,map00680	NA
Hydrogenase - [NiFe] Group 3c	Thor_24_fig|1706441.4.peg.2840	K14126	243232.MJ_1192	1.4e-80	306.6	vhuA	ko00680,map00680	NA
Putative sulfhydrogenase I	Thor_24_fig|1706441.4.peg.1088	K14126	272844.PAB1787	5.3e-96	358.2	hydA	ko00680,ko00920,map00680,map00920	NA
Putative sulfhydrogenase I	Thor_24_fig|1706441.4.peg.1089	K00443	648996.Theam_0485	6.5e-43	181	hoxY	ko00680,ko01100,ko01120,map00680,map01100,map01120	NA
Electrontransfer flavoprotein	Thor_24_fig|1706441.4.peg.2039	K03521	401526.TcarDRAFT_1837	8.1e-71	273.9	etfB	NA	NA
Electrontransfer flavoprotein	Thor_24_fig|1706441.4.peg.2040	K03522	1123288.SOV_4c03790	1.2e-65	256.9	eftA	NA	NA
Anaerobic degradation of aliphatic hydrocarbons/Malonyl-CoA pathway	Thor_24_fig|1706441.4.peg.1152	K01848	1121472.AQWN01000003_gene1517	8.7e-208	729.9	icmA/MUT, N-terminal domain	ko00280,ko00630,ko00640,ko00720,ko01100,ko01120,ko01200,map00280,map00630,map00640,map00720,map01100,map01120,map01200	M00375,M00376,M00741
Anaerobic degradation of aliphatic hydrocarbons/Malonyl-CoA pathway	Thor_24_fig|1706441.4.peg.2476	K01848	1304284.L21TH_0800	3e-95	354.8	mcmA1/MUT	ko00280,ko00630,ko00640,ko00720,ko01100,ko01120,ko01200,map00280,map00630,map00640,map00720,map01100,map01120,map01200	M00375,M00376,M00741
Anaerobic degradation of aliphatic hydrocarbons/Malonyl-CoA pathway	Thor_24_fig|1706441.4.peg.2478	K01849	555079.Toce_1199	4.7e-51	207.2	mcmA2/MUT	ko00280,ko00630,ko00640,ko00720,ko01100,ko01120,ko01200,map00280,map00630,map00640,map00720,map01100,map01120,map01200	M00375,M00376,M00741
Anaerobic degradation of aliphatic hydrocarbons/Malonyl-CoA pathway	Thor_24_fig|1706441.4.peg.2489	K03416	755731.Clo1100_2057	3.5e-158	565.1	oadA/MCA	ko00020,ko00620,ko00640,ko00720,ko01100,ko01120,ko01200,ko01230,map00020,map00620,map00640,map00720,map01100,map01120,map01200,map01230	M00173,M00620
Anaerobic degradation of aromatic hydrocarbons/Benzoyl-CoA pathway	Thor_24_fig|1706441.4.peg.2679	K00632	426368.MmarC7_0459	1.8e-20	105.5	fadA	ko00071,ko00072,ko00280,ko00281,ko00310,ko00362,ko00380,ko00592,ko00620,ko00630,ko00640,ko00642,ko00650,ko00720,ko00900,ko01100,ko01110,ko01120,ko01130,ko01200,ko01212,ko02020,map00071,map00072,map00280,map00281,map00310,map00362,map00380,map00592,map00620,map00630,map00640,map00642,map00650,map00720,map00900,map01100,map01110,map01120,map01130,map01200,map01212,map02020	M00087,M00088,M00095,M00113,M00373,M00374,M00375
Anaerobic degradation of aromatic hydrocarbons/Benzoyl-CoA pathway	Thor_24_fig|1706441.4.peg.3024	K00632	693661.Arcve_2047	6.2e-71	274.2	fadA	ko00071,ko00072,ko00280,ko00281,ko00310,ko00362,ko00380,ko00592,ko00620,ko00630,ko00640,ko00642,ko00650,ko00720,ko00900,ko01100,ko01110,ko01120,ko01130,ko01200,ko01212,ko02020,map00071,map00072,map00280,map00281,map00310,map00362,map00380,map00592,map00620,map00630,map00640,map00642,map00650,map00720,map00900,map01100,map01110,map01120,map01130,map01200,map01212,map02020	M00087,M00088,M00095,M00113,M00373,M00374,M00375
Anaerobic degradation of aromatic hydrocarbons/Benzoyl-CoA pathway	Thor_24_fig|1706441.4.peg.658	Annotated via manual curation	Similar to Hermodarchaeota bcrA h02.68@k137_3447571_2	6.2e-46	174.9	bcrA	NA	NA
Anaerobic degradation of aromatic hydrocarbons/Benzoyl-CoA pathway	Thor_24_fig|1706441.4.peg.659	Annotated via manual curation	Similar to TYO95163 bcr-type bcr subunit B Desulfallas thermosapovorans DSM6562	8.5e-90	321.2	bcrB	NA	NA
Anaerobic degradation of aromatic hydrocarbons/Benzoyl-CoA pathway	Thor_24_fig|1706441.4.peg.660	K04112	177437.HRM2_43040	1.3e-19	104.4	bcrC	ko00362,ko00640,ko00643,ko01100,ko01120,ko01220,map00362,map00640,map00643,map01100,map01120,map01220	M00541
Anaerobic degradation of aliphatic aromatic hydrocarbons	Thor_24_fig|1706441.4.peg.1230	Annotated via manual curation	Similar to OLS31674 Benzylsuccinate synthase alpha subunit Candidatus Thorarchaeota archaeon AB 25	0	1355.1	putative Benzyl/Alkyl succinate synthase	NA	NA
Anaerobic degradation of aliphatic aromatic hydrocarbons	Thor_24_fig|1706441.4.peg.373	Annotated via manual curation	Similar to TFH10284 glucyl radical protein Candidatus Thorarchaeota archaeon AB 25	2.8e-239	819.3	putative Benzyl/Alkyl succinate synthase	NA	NA
Reductive dehalogenase	Thor_24_fig|1706441.4.peg.2082	K21647	768706.Desor_3837	5.5e-67	261.9	pceA	ko00625,ko01100,ko01120,map00625,map01100,map01120	NA
Oxidative phosphorlitation	Thor_24_fig|1706441.4.peg.675	K00239	386456.JQKN01000014_gene3138	1.5e-143	516.5	sdhA	ko00020,ko00190,ko00650,ko00720,ko01100,ko01110,ko01120,ko01130,ko01200,ko05134,map00020,map00190,map00650,map00720,map01100,map01110,map01120,map01130,map01200,map05134	M00009,M00011,M00149,M00173,M00374,M00376,M00620
Oxidative phosphorlitation	Thor_24_fig|1706441.4.peg.1970	K00244	439235.Dalk_4332	4.1e-167	594.7	nadB	ko00020,ko00190,ko00250,ko00620,ko00650,ko00720,ko00760,ko01100,ko01110,ko01120,ko01130,ko01200,ko02020,map00020,map00190,map00250,map00620,map00650,map00720,map00760,map01100,map01110,map01120,map01130,map01200,map02020	M00009,M00011,M00115,M00150,M00173
Oxidative phosphorlitation	Thor_24_fig|1706441.4.peg.1970	K00278	439235.Dalk_4332	4.1e-167	594.7	nadB	ko00020,ko00190,ko00250,ko00620,ko00650,ko00720,ko00760,ko01100,ko01110,ko01120,ko01130,ko01200,ko02020,map00020,map00190,map00250,map00620,map00650,map00720,map00760,map01100,map01110,map01120,map01130,map01200,map02020	M00009,M00011,M00115,M00150,M00173
Oxidative phosphorlitation	Thor_24_fig|1706441.4.peg.2909	K00331	479432.Sros_0664	1.5e-37	163.7	nuoB2	ko00190,ko01100,map00190,map01100	M00144
Oxidative phosphorlitation	Thor_24_fig|1706441.4.peg.2692	K00333	649639.Bcell_4062	2.3e-42	179.5	nuoD	ko00190,ko01100,map00190,map01100	M00144,M00145
Oxidative phosphorlitation	Thor_24_fig|1706441.4.peg.1808	K00335	1094980.Mpsy_2380	4.2e-45	188.3	NA	ko00190,ko00790,ko00920,ko01100,ko01120,map00190,map00790,map00920,map01100,map01120	M00144,M00176
Oxidative phosphorlitation	Thor_24_fig|1706441.4.peg.2693	K00337	86416.Clopa_2009	9.8e-45	187.6	nuoH	ko00190,ko01100,map00190,map01100	M00144,M00145
Oxidative phosphorlitation	Thor_24_fig|1706441.4.peg.2327	K00338	768704.Desmer_0863	1.7e-10	71.6	MA20_14855	ko00190,ko01100,map00190,map01100	M00144
Oxidative phosphorlitation	Thor_24_fig|1706441.4.peg.2769	K00341	1229909.NSED_01325	4.8e-73	282	nuoL	ko00190,ko01100,map00190,map01100	M00144
Oxidative phosphorlitation	Thor_24_fig|1706441.4.peg.2748	K00342	714943.Mucpa_5867	4.3e-42	178.7	nuoM2	ko00190,ko01100,map00190,map01100	M00144
Oxidative phosphorlitation	Thor_24_fig|1706441.4.peg.2768	K00342	436308.Nmar_0284	1.5e-24	119.4	NA	ko00190,ko01100,map00190,map01100	M00144
Oxidative phosphorlitation	Thor_24_fig|1706441.4.peg.2415	K00343	1459636.NTE_02549	1.4e-67	263.8	nuoN	ko00190,ko01100,map00190,map01100	M00144
Oxidative phosphorlitation	Thor_24_fig|1706441.4.peg.1808	K00390	1094980.Mpsy_2380	4.2e-45	188.3	NA	ko00190,ko00790,ko00920,ko01100,ko01120,map00190,map00790,map00920,map01100,map01120	M00144,M00176
Oxidative phosphorlitation	Thor_24_fig|1706441.4.peg.2483	K01507	877455.Metbo_0603	4.2e-38	164.5	ppa	ko00190,map00190	NA
Oxidative phosphorlitation	Thor_24_fig|1706441.4.peg.556	K02117	529709.PYCH_15740	1.1e-208	733	atpA	ko00190,ko01100,map00190,map01100	M00159
Oxidative phosphorlitation	Thor_24_fig|1706441.4.peg.301	K02118	272844.PAB1186	2.5e-18	97.8	atpB	ko00190,ko01100,map00190,map01100	M00159
Oxidative phosphorlitation	Thor_24_fig|1706441.4.peg.903	K02119	1041930.Mtc_2336	6e-21	108.6	atpC	ko00190,ko01100,map00190,map01100	M00159
Oxidative phosphorlitation	Thor_24_fig|1706441.4.peg.53	K02120	634498.mru_0703	1.1e-41	176.8	atpD	ko00190,ko01100,map00190,map01100	M00159
Oxidative phosphorlitation	Thor_24_fig|1706441.4.peg.901	K02121	1220534.B655_0289	6.9e-09	67.8	atpE	ko00190,ko01100,map00190,map01100	M00159
Oxidative phosphorlitation	Thor_24_fig|1706441.4.peg.3035	K02123	386456.JQKN01000007_gene3346	4.7e-27	129.4	atpI	ko00190,ko01100,map00190,map01100	M00159
Oxidative phosphorlitation	Thor_24_fig|1706441.4.peg.1511	K02154	7213.XP_004530956.1	4.1e-10	72	NA	ko00190,ko01100,ko04142,ko04145,ko04721,ko04966,ko05110,ko05120,ko05152,ko05165,ko05323,map00190,map01100,map04142,map04145,map04721,map04966,map05110,map05120,map05152,map05165,map05323	M00160
Heterodisulfide reductase	Thor_24_fig|1706441.4.peg.1411	K03389	679926.Mpet_2472	1.5e-57	229.9	hdrB1	ko00020,ko00190,ko00650,ko00680,ko00720,ko01100,ko01110,ko01120,ko01130,ko01200,map00020,map00190,map00650,map00680,map00720,map01100,map01110,map01120,map01130,map01200	M00009,M00011,M00149,M00173,M00356,M00357,M00374,M00376,M00563,M00567
Heterodisulfide reductase	Thor_24_fig|1706441.4.peg.1555	K03389	243232.MJ_0863	1.5e-81	309.7	hdrB-2	ko00020,ko00190,ko00650,ko00680,ko00720,ko01100,ko01110,ko01120,ko01130,ko01200,map00020,map00190,map00650,map00680,map00720,map01100,map01110,map01120,map01130,map01200	M00009,M00011,M00149,M00173,M00356,M00357,M00374,M00376,M00563,M00567
Heterodisulfide reductase	Thor_24_fig|1706441.4.peg.1812	K03389	351160.RCIX595	1e-58	233.8	hdrB1	ko00020,ko00190,ko00650,ko00680,ko00720,ko01100,ko01110,ko01120,ko01130,ko01200,map00020,map00190,map00650,map00680,map00720,map01100,map01110,map01120,map01130,map01200	M00009,M00011,M00149,M00173,M00356,M00357,M00374,M00376,M00563,M00567
Heterodisulfide reductase	Thor_24_fig|1706441.4.peg.2038	K03389	523845.AQXV01000047_gene768	1.4e-60	240	hdrB1	ko00020,ko00190,ko00650,ko00680,ko00720,ko01100,ko01110,ko01120,ko01130,ko01200,map00020,map00190,map00650,map00680,map00720,map01100,map01110,map01120,map01130,map01200	M00009,M00011,M00149,M00173,M00356,M00357,M00374,M00376,M00563,M00567
Heterodisulfide reductase	Thor_24_fig|1706441.4.peg.258	K03389	243232.MJ_0863	1.2e-67	263.5	hdrB-2	ko00020,ko00190,ko00650,ko00680,ko00720,ko01100,ko01110,ko01120,ko01130,ko01200,map00020,map00190,map00650,map00680,map00720,map01100,map01110,map01120,map01130,map01200	M00009,M00011,M00149,M00173,M00356,M00357,M00374,M00376,M00563,M00567
Heterodisulfide reductase	Thor_24_fig|1706441.4.peg.805	K03389	456320.Mvol_0794	7.7e-86	323.9	hdrB-2	ko00020,ko00190,ko00650,ko00680,ko00720,ko01100,ko01110,ko01120,ko01130,ko01200,map00020,map00190,map00650,map00680,map00720,map01100,map01110,map01120,map01130,map01200	M00009,M00011,M00149,M00173,M00356,M00357,M00374,M00376,M00563,M00567
Heterodisulfide reductase	Thor_24_fig|1706441.4.peg.865	K03389	523845.AQXV01000049_gene929	3.8e-56	225.3	hdrB-2	ko00020,ko00190,ko00650,ko00680,ko00720,ko01100,ko01110,ko01120,ko01130,ko01200,map00020,map00190,map00650,map00680,map00720,map01100,map01110,map01120,map01130,map01200	M00009,M00011,M00149,M00173,M00356,M00357,M00374,M00376,M00563,M00567
Oxidative phosphorlitation	Thor_24_fig|1706441.4.peg.2769	K05565	1229909.NSED_01325	4.8e-73	282	nuoL	ko00190,ko01100,map00190,map01100	M00144
Oxidative phosphorlitation	Thor_24_fig|1706441.4.peg.2693	K05572	86416.Clopa_2009	9.8e-45	187.6	nuoH	ko00190,ko01100,map00190,map01100	M00144,M00145
Oxidative phosphorlitation	Thor_24_fig|1706441.4.peg.2692	K05579	649639.Bcell_4062	2.3e-42	179.5	nuoD	ko00190,ko01100,map00190,map01100	M00144,M00145
Oxidative phosphorlitation	Thor_24_fig|1706441.4.peg.2769	K12137	1229909.NSED_01325	4.8e-73	282	nuoL	ko00190,ko01100,map00190,map01100	M00144
Oxidative phosphorlitation	Thor_24_fig|1706441.4.peg.2769	K12139	1229909.NSED_01325	4.8e-73	282	nuoL	ko00190,ko01100,map00190,map01100	M00144
Oxidative phosphorlitation	Thor_24_fig|1706441.4.peg.2692	K13378	649639.Bcell_4062	2.3e-42	179.5	nuoD	ko00190,ko01100,map00190,map01100	M00144,M00145
Oxidative phosphorlitation	Thor_24_fig|1706441.4.peg.2769	K14086	1229909.NSED_01325	4.8e-73	282	nuoL	ko00190,ko01100,map00190,map01100	M00144
Oxidative phosphorlitation	Thor_24_fig|1706441.4.peg.1074	K15987	665956.HMPREF1032_02369	1.3e-131	477.2	hppA	ko00190,map00190	NA
Oxidative phosphorlitation	Thor_24_fig|1706441.4.peg.675	K18209	386456.JQKN01000014_gene3138	1.5e-143	516.5	sdhA	ko00020,ko00190,ko00650,ko00720,ko01100,ko01110,ko01120,ko01130,ko01200,ko05134,map00020,map00190,map00650,map00720,map01100,map01110,map01120,map01130,map01200,map05134	M00009,M00011,M00149,M00173,M00374,M00376,M00620
Oxidative phosphorlitation	Thor_24_fig|1706441.4.peg.1808	K18853	1094980.Mpsy_2380	4.2e-45	188.3	NA	ko00190,ko00790,ko00920,ko01100,ko01120,map00190,map00790,map00920,map01100,map01120	M00144,M00176
Oxidative phosphorlitation	Thor_24_fig|1706441.4.peg.2769	K22167	1229909.NSED_01325	4.8e-73	282	nuoL	ko00190,ko01100,map00190,map01100	M00144
Oxidative phosphorlitation	Thor_24_fig|1706441.4.peg.2415	K22169	1459636.NTE_02549	1.4e-67	263.8	nuoN	ko00190,ko01100,map00190,map01100	M00144
Oxidative phosphorlitation	Thor_24_fig|1706441.4.peg.2768	K22180	436308.Nmar_0284	1.5e-24	119.4	NA	ko00190,ko01100,map00190,map01100	M00144
Glycolysis	loki_1_fig|1849166.9.peg.50	K01803	1191523.MROS_1843	2.5e-77	295.4	tpiA	ko00010,ko00051,ko00562,ko00710,ko01100,ko01110,ko01120,ko01130,ko01200,ko01230,map00010,map00051,map00562,map00710,map01100,map01110,map01120,map01130,map01200,map01230	M00001,M00002,M00003
Glycolysis	loki_1_fig|1849166.9.peg.101	K00927	579137.Metvu_0544	8.2e-69	267.7	pgk	ko00010,ko00710,ko01100,ko01110,ko01120,ko01130,ko01200,ko01230,map00010,map00710,map01100,map01110,map01120,map01130,map01200,map01230	M00001,M00002,M00003,M00165,M00166,M00308,M00552
Glycolysis	loki_1_fig|1849166.9.peg.573	K01689	368408.Tpen_0112	2.2e-121	442.6	eno	ko00010,ko00680,ko01100,ko01110,ko01120,ko01130,ko01200,ko01230,ko03018,ko04066,map00010,map00680,map01100,map01110,map01120,map01130,map01200,map01230,map03018,map04066	M00001,M00002,M00003,M00346,M00394
Glycolysis	loki_1_fig|1849166.9.peg.677	K08321	96561.Dole_1897	4.9e-81	307.8	lsrF	ko00010,ko00030,ko00051,ko00680,ko00710,ko01100,ko01110,ko01120,ko01130,ko01200,ko01230,ko02024,map00010,map00030,map00051,map00680,map00710,map01100,map01110,map01120,map01130,map01200,map01230,map02024	M00001,M00003
Glycolysis	loki_1_fig|1849166.9.peg.677	K11645	96561.Dole_1897	4.9e-81	307.8	lsrF	ko00010,ko00030,ko00051,ko00680,ko00710,ko01100,ko01110,ko01120,ko01130,ko01200,ko01230,ko02024,map00010,map00030,map00051,map00680,map00710,map01100,map01110,map01120,map01130,map01200,map01230,map02024	M00001,M00003
Glycolysis	loki_4_fig|1849166.10.peg.687	K03841	1132509.C447_06733	1.8e-09	69.7	fbp	ko00010,ko00030,ko00051,ko00680,ko00710,ko01100,ko01110,ko01120,ko01130,ko01200,ko04152,ko04910,map00010,map00030,map00051,map00680,map00710,map01100,map01110,map01120,map01130,map01200,map04152,map04910	M00003,M00165,M00167,M00344
Glycolysis	loki_4_fig|1849166.10.peg.1830	K00927	647113.Metok_1521	5.7e-25	120.9	pgk	ko00010,ko00710,ko01100,ko01110,ko01120,ko01130,ko01200,ko01230,map00010,map00710,map01100,map01110,map01120,map01130,map01200,map01230	M00001,M00002,M00003,M00165,M00166,M00308,M00552
Glycolysis	loki_4_fig|1849166.10.peg.2492	K11645	880073.Calab_2930	2.9e-132	478.4	fbaB	ko00010,ko00030,ko00051,ko00680,ko00710,ko01100,ko01110,ko01120,ko01130,ko01200,ko01230,map00010,map00030,map00051,map00680,map00710,map01100,map01110,map01120,map01130,map01200,map01230	M00001,M00003
Glycolysis	loki_4_fig|1849166.10.peg.2609	K00133	545694.TREPR_2977	3.9e-46	191	asd	ko00010,ko00260,ko00261,ko00270,ko00300,ko00710,ko01100,ko01110,ko01120,ko01130,ko01200,ko01210,ko01230,ko04066,ko05010,map00010,map00260,map00261,map00270,map00300,map00710,map01100,map01110,map01120,map01130,map01200,map01210,map01230,map04066,map05010	M00001,M00002,M00003,M00016,M00017,M00018,M00033,M00165,M00166,M00308,M00525,M00526,M00527,M00552
Glycolysis	loki_4_fig|1849166.10.peg.2609	K00134	545694.TREPR_2977	3.9e-46	191	asd	ko00010,ko00260,ko00261,ko00270,ko00300,ko00710,ko01100,ko01110,ko01120,ko01130,ko01200,ko01210,ko01230,ko04066,ko05010,map00010,map00260,map00261,map00270,map00300,map00710,map01100,map01110,map01120,map01130,map01200,map01210,map01230,map04066,map05010	M00001,M00002,M00003,M00016,M00017,M00018,M00033,M00165,M00166,M00308,M00525,M00526,M00527,M00552
Glycolysis	loki_6_fig|1849166.11.peg.10	K00134	886293.Sinac_3212	1e-102	380.2	gap	ko00010,ko00710,ko01100,ko01110,ko01120,ko01130,ko01200,ko01230,ko04066,ko05010,map00010,map00710,map01100,map01110,map01120,map01130,map01200,map01230,map04066,map05010	M00001,M00002,M00003,M00165,M00166,M00308,M00552
Glycolysis	loki_6_fig|1849166.11.peg.187	K00869	35128.Thaps2376	2.5e-63	249.2	mvk-1	ko00010,ko00260,ko00680,ko00900,ko01100,ko01110,ko01120,ko01130,ko01200,ko01230,ko04146,map00010,map00260,map00680,map00900,map01100,map01110,map01120,map01130,map01200,map01230,map04146	M00001,M00002,M00003,M00095
Glycolysis	loki_6_fig|1849166.11.peg.294	K01834	945713.IALB_2926	1.1e-109	402.9	gpmA	ko00010,ko00260,ko00680,ko01100,ko01110,ko01120,ko01130,ko01200,ko01230,ko04922,ko05230,map00010,map00260,map00680,map01100,map01110,map01120,map01130,map01200,map01230,map04922,map05230	M00001,M00002,M00003
Glycolysis	loki_6_fig|1849166.11.peg.1062	K01689	272844.PAB1126	4.3e-119	434.9	eno	ko00010,ko00680,ko01100,ko01110,ko01120,ko01130,ko01200,ko01230,ko03018,ko04066,map00010,map00680,map01100,map01110,map01120,map01130,map01200,map01230,map03018,map04066	M00001,M00002,M00003,M00346,M00394
Glycolysis	loki_6_fig|1849166.11.peg.1579	K01596	1123274.KB899414_gene3636	1.2e-91	343.2	pckA	ko00010,ko00020,ko00620,ko00710,ko01100,ko01110,ko01120,ko01130,ko01200,ko03320,ko04068,ko04151,ko04152,ko04910,ko04920,ko04922,ko04931,ko04964,map00010,map00020,map00620,map00710,map01100,map01110,map01120,map01130,map01200,map03320,map04068,map04151,map04152,map04910,map04920,map04922,map04931,map04964	M00003,M00170
Glycolysis	loki_6_fig|1849166.11.peg.1579	K01610	1123274.KB899414_gene3636	1.2e-91	343.2	pckA	ko00010,ko00020,ko00620,ko00710,ko01100,ko01110,ko01120,ko01130,ko01200,ko03320,ko04068,ko04151,ko04152,ko04910,ko04920,ko04922,ko04931,ko04964,map00010,map00020,map00620,map00710,map01100,map01110,map01120,map01130,map01200,map03320,map04068,map04151,map04152,map04910,map04920,map04922,map04931,map04964	M00003,M00170
Pyruvate oxidation	loki_1_fig|1849166.9.peg.34	K00172	933262.AXAM01000042_gene1826	8.9e-27	127.1	NA	ko00010,ko00020,ko00620,ko00633,ko00640,ko00650,ko00680,ko00720,ko01100,ko01120,ko01130,ko01200,map00010,map00020,map00620,map00633,map00640,map00650,map00680,map00720,map01100,map01120,map01130,map01200	M00173,M00307,M00374,M00620
Pyruvate oxidation	loki_1_fig|1849166.9.peg.35	K00171	933262.AXAM01000042_gene1825	2.8e-15	88.2	porD	ko00010,ko00020,ko00360,ko00620,ko00633,ko00640,ko00650,ko00680,ko00720,ko01100,ko01120,ko01130,ko01200,map00010,map00020,map00360,map00620,map00633,map00640,map00650,map00680,map00720,map01100,map01120,map01130,map01200	M00173,M00307,M00374,M00620
Pyruvate oxidation	loki_1_fig|1849166.9.peg.35	K00172	933262.AXAM01000042_gene1825	2.8e-15	88.2	porD	ko00010,ko00020,ko00360,ko00620,ko00633,ko00640,ko00650,ko00680,ko00720,ko01100,ko01120,ko01130,ko01200,map00010,map00020,map00360,map00620,map00633,map00640,map00650,map00680,map00720,map01100,map01120,map01130,map01200	M00173,M00307,M00374,M00620
Pyruvate oxidation	loki_1_fig|1849166.9.peg.35	K18358	933262.AXAM01000042_gene1825	2.8e-15	88.2	porD	ko00010,ko00020,ko00360,ko00620,ko00633,ko00640,ko00650,ko00680,ko00720,ko01100,ko01120,ko01130,ko01200,map00010,map00020,map00360,map00620,map00633,map00640,map00650,map00680,map00720,map01100,map01120,map01130,map01200	M00173,M00307,M00374,M00620
Pyruvate oxidation	loki_1_fig|1849166.9.peg.36	K00169	933262.AXAM01000042_gene1824	4.8e-118	431.4	porA	ko00010,ko00020,ko00620,ko00633,ko00640,ko00650,ko00680,ko00720,ko01100,ko01120,ko01130,ko01200,map00010,map00020,map00620,map00633,map00640,map00650,map00680,map00720,map01100,map01120,map01130,map01200	M00173,M00307,M00374,M00620
Pyruvate oxidation	loki_1_fig|1849166.9.peg.37	K00170	933262.AXAM01000042_gene1823	4.8e-20	103.6	NA	ko00010,ko00020,ko00620,ko00633,ko00640,ko00650,ko00680,ko00720,ko01100,ko01120,ko01130,ko01200,map00010,map00020,map00620,map00633,map00640,map00650,map00680,map00720,map01100,map01120,map01130,map01200	M00173,M00307,M00374,M00620
Pyruvate oxidation	loki_1_fig|1849166.9.peg.327	K00382	1232410.KI421415_gene3030	8e-96	357.8	NA	ko00010,ko00020,ko00260,ko00280,ko00620,ko00630,ko00640,ko01100,ko01110,ko01120,ko01130,ko01200,map00010,map00020,map00260,map00280,map00620,map00630,map00640,map01100,map01110,map01120,map01130,map01200	M00009,M00011,M00036,M00307,M00532
Pyruvate oxidation	loki_4_fig|1849166.10.peg.1549	K00382	1211814.CAPG01000027_gene1174	1.7e-42	179.5	lpdA	ko00010,ko00020,ko00260,ko00280,ko00620,ko00630,ko00640,ko01100,ko01110,ko01120,ko01130,ko01200,map00010,map00020,map00260,map00280,map00620,map00630,map00640,map01100,map01110,map01120,map01130,map01200	M00009,M00011,M00036,M00307,M00532
Pyruvate oxidation	loki_4_fig|1849166.10.peg.2153	K00171	573063.Metin_1338	7.4e-07	60.5	porD	ko00010,ko00020,ko00620,ko00633,ko00640,ko00650,ko00680,ko00720,ko01100,ko01120,ko01130,ko01200,map00010,map00020,map00620,map00633,map00640,map00650,map00680,map00720,map01100,map01120,map01130,map01200	M00173,M00307,M00374,M00620
Pyruvate oxidation	loki_4_fig|1849166.10.peg.2153	K00172	573063.Metin_1338	7.4e-07	60.5	porD	ko00010,ko00020,ko00620,ko00633,ko00640,ko00650,ko00680,ko00720,ko01100,ko01120,ko01130,ko01200,map00010,map00020,map00620,map00633,map00640,map00650,map00680,map00720,map01100,map01120,map01130,map01200	M00173,M00307,M00374,M00620
Pyruvate oxidation	loki_6_fig|1849166.11.peg.171	K00172	604354.TSIB_1384	5.4e-32	145.2	porC	ko00010,ko00020,ko00280,ko00620,ko00633,ko00640,ko00650,ko00680,ko00720,ko01100,ko01120,ko01130,ko01200,map00010,map00020,map00280,map00620,map00633,map00640,map00650,map00680,map00720,map01100,map01120,map01130,map01200	M00173,M00307,M00374,M00620
Pyruvate oxidation	loki_6_fig|1849166.11.peg.171	K00189	604354.TSIB_1384	5.4e-32	145.2	porC	ko00010,ko00020,ko00280,ko00620,ko00633,ko00640,ko00650,ko00680,ko00720,ko01100,ko01120,ko01130,ko01200,map00010,map00020,map00280,map00620,map00633,map00640,map00650,map00680,map00720,map01100,map01120,map01130,map01200	M00173,M00307,M00374,M00620
Pyruvate oxidation	loki_6_fig|1849166.11.peg.172	K00169	289377.HL41_07335	1e-56	227.6	porA	ko00010,ko00020,ko00620,ko00633,ko00640,ko00650,ko00680,ko00720,ko01100,ko01120,ko01130,ko01200,map00010,map00020,map00620,map00633,map00640,map00650,map00680,map00720,map01100,map01120,map01130,map01200	M00173,M00307,M00374,M00620
Pyruvate oxidation	loki_6_fig|1849166.11.peg.173	K00170	289376.THEYE_A0910	1.2e-29	137.5	porB	ko00010,ko00020,ko00620,ko00633,ko00640,ko00650,ko00680,ko00720,ko01100,ko01120,ko01130,ko01200,map00010,map00020,map00620,map00633,map00640,map00650,map00680,map00720,map01100,map01120,map01130,map01200	M00173,M00307,M00374,M00620
Pyruvate oxidation	loki_6_fig|1849166.11.peg.320	K00170	706587.Desti_2540	1.8e-82	312.8	NA	ko00010,ko00020,ko00620,ko00633,ko00640,ko00650,ko00680,ko00720,ko01100,ko01120,ko01130,ko01200,map00010,map00020,map00620,map00633,map00640,map00650,map00680,map00720,map01100,map01120,map01130,map01200	M00173,M00307,M00374,M00620
Pyruvate oxidation	loki_6_fig|1849166.11.peg.321	K00169	195522.BD01_1943	1.5e-90	340.1	vorA	ko00010,ko00020,ko00280,ko00620,ko00633,ko00640,ko00650,ko00680,ko00720,ko01100,ko01120,ko01130,ko01200,map00010,map00020,map00280,map00620,map00633,map00640,map00650,map00680,map00720,map01100,map01120,map01130,map01200	M00173,M00307,M00374,M00620
Pyruvate oxidation	loki_6_fig|1849166.11.peg.321	K00186	195522.BD01_1943	1.5e-90	340.1	vorA	ko00010,ko00020,ko00280,ko00620,ko00633,ko00640,ko00650,ko00680,ko00720,ko01100,ko01120,ko01130,ko01200,map00010,map00020,map00280,map00620,map00633,map00640,map00650,map00680,map00720,map01100,map01120,map01130,map01200	M00173,M00307,M00374,M00620
Pyruvate oxidation	loki_6_fig|1849166.11.peg.322	K00171	1121918.ARWE01000001_gene3074	3e-26	124.4	porD	ko00010,ko00020,ko00360,ko00620,ko00633,ko00640,ko00650,ko00680,ko00720,ko01100,ko01120,ko01130,ko01200,map00010,map00020,map00360,map00620,map00633,map00640,map00650,map00680,map00720,map01100,map01120,map01130,map01200	M00173,M00307,M00374,M00620
Pyruvate oxidation	loki_6_fig|1849166.11.peg.322	K00172	1121918.ARWE01000001_gene3074	3e-26	124.4	porD	ko00010,ko00020,ko00360,ko00620,ko00633,ko00640,ko00650,ko00680,ko00720,ko01100,ko01120,ko01130,ko01200,map00010,map00020,map00360,map00620,map00633,map00640,map00650,map00680,map00720,map01100,map01120,map01130,map01200	M00173,M00307,M00374,M00620
Pyruvate oxidation	loki_6_fig|1849166.11.peg.322	K18358	1121918.ARWE01000001_gene3074	3e-26	124.4	porD	ko00010,ko00020,ko00360,ko00620,ko00633,ko00640,ko00650,ko00680,ko00720,ko01100,ko01120,ko01130,ko01200,map00010,map00020,map00360,map00620,map00633,map00640,map00650,map00680,map00720,map01100,map01120,map01130,map01200	M00173,M00307,M00374,M00620
Pyruvate oxidation	loki_6_fig|1849166.11.peg.324	K00172	1183377.Py04_1082	1.2e-31	143.3	porC	ko00010,ko00020,ko00280,ko00620,ko00633,ko00640,ko00650,ko00680,ko00720,ko01100,ko01120,ko01130,ko01200,map00010,map00020,map00280,map00620,map00633,map00640,map00650,map00680,map00720,map01100,map01120,map01130,map01200	M00173,M00307,M00374,M00620
Pyruvate oxidation	loki_6_fig|1849166.11.peg.324	K00189	1183377.Py04_1082	1.2e-31	143.3	porC	ko00010,ko00020,ko00280,ko00620,ko00633,ko00640,ko00650,ko00680,ko00720,ko01100,ko01120,ko01130,ko01200,map00010,map00020,map00280,map00620,map00633,map00640,map00650,map00680,map00720,map01100,map01120,map01130,map01200	M00173,M00307,M00374,M00620
Pyruvate oxidation	loki_6_fig|1849166.11.peg.484	K00382	1121344.JHZO01000003_gene1101	1.7e-89	336.3	mtr	ko00010,ko00020,ko00260,ko00280,ko00620,ko00630,ko00640,ko01100,ko01110,ko01120,ko01130,ko01200,map00010,map00020,map00260,map00280,map00620,map00630,map00640,map01100,map01110,map01120,map01130,map01200	M00009,M00011,M00036,M00307,M00532
Pyruvate oxidation	loki_6_fig|1849166.11.peg.484	K17883	1121344.JHZO01000003_gene1101	1.7e-89	336.3	mtr	ko00010,ko00020,ko00260,ko00280,ko00620,ko00630,ko00640,ko01100,ko01110,ko01120,ko01130,ko01200,map00010,map00020,map00260,map00280,map00620,map00630,map00640,map01100,map01110,map01120,map01130,map01200	M00009,M00011,M00036,M00307,M00532
Pyruvate oxidation	loki_6_fig|1849166.11.peg.982	K00172	933262.AXAM01000042_gene1826	5.1e-09	66.6	NA	ko00010,ko00020,ko00620,ko00633,ko00640,ko00650,ko00680,ko00720,ko01100,ko01120,ko01130,ko01200,map00010,map00020,map00620,map00633,map00640,map00650,map00680,map00720,map01100,map01120,map01130,map01200	M00173,M00307,M00374,M00620
Pyruvate oxidation	loki_1_fig|1849166.9.peg.498	K00175	511051.CSE_01860	1.5e-83	316.2	porB	ko00010,ko00020,ko00620,ko00650,ko00720,ko01100,ko01120,ko01130,ko01200,map00010,map00020,map00620,map00650,map00720,map01100,map01120,map01130,map01200	M00009,M00011,M00173,M00620
Glycolysis	loki_1_fig|1849166.9.peg.304	K01905	579137.Metvu_1319	4.1e-63	249.2	acdA	ko00010,ko00620,ko00640,ko00720,ko01100,ko01120,map00010,map00620,map00640,map00720,map01100,map01120	NA
Glycolysis	loki_4_fig|1849166.10.peg.203	K01905	186497.PF0532	3.1e-44	186.4	acdA	ko00010,ko00620,ko00640,ko00720,ko01100,ko01120,map00010,map00620,map00640,map00720,map01100,map01120	NA
Glycolysis	loki_4_fig|1849166.10.peg.1507	K01905	391623.TERMP_01316	1.5e-95	357.1	acdA	ko00010,ko00620,ko00640,ko00720,ko01100,ko01120,map00010,map00620,map00640,map00720,map01100,map01120	NA
Glycolysis	loki_4_fig|1849166.10.peg.1511	K01905	523845.AQXV01000048_gene613	1.6e-30	140.6	acdA	ko00010,ko00620,ko00640,ko00720,ko01100,ko01120,map00010,map00620,map00640,map00720,map01100,map01120	NA
Glycolysis	loki_4_fig|1849166.10.peg.1847	K01905	439235.Dalk_3032	2.2e-85	323.2	NA	ko00010,ko00620,ko00640,ko01100,ko01120,map00010,map00620,map00640,map01100,map01120	NA
Glycolysis	loki_4_fig|1849166.10.peg.2716	K01905	399550.Smar_1241	6e-48	198	acdA	ko00010,ko00620,ko00640,ko00720,ko01100,ko01120,map00010,map00620,map00640,map00720,map01100,map01120	NA
Glycolysis	loki_4_fig|1849166.10.peg.2755	K01905	406327.Mevan_1266	2e-33	149.8	acdA	ko00010,ko00620,ko00640,ko00720,ko01100,ko01120,map00010,map00620,map00640,map00720,map01100,map01120	NA
Glycolysis	loki_6_fig|1849166.11.peg.166	K01905	439235.Dalk_5191	1.9e-54	220.3	NA	ko00010,ko00620,ko00640,ko01100,ko01120,map00010,map00620,map00640,map01100,map01120	NA
Glycolysis	loki_6_fig|1849166.11.peg.709	K01905	70601.3	4e-97	362.1	acdA	ko00010,ko00620,ko00640,ko00720,ko01100,ko01120,map00010,map00620,map00640,map00720,map01100,map01120	NA
Glycolysis	loki_6_fig|1849166.11.peg.733	K01905	342949.PNA2_1406	6.9e-44	185.3	acdA	ko00010,ko00620,ko00640,ko00720,ko01100,ko01120,map00010,map00620,map00640,map00720,map01100,map01120	NA
Glycolysis	loki_6_fig|1849166.11.peg.826	K01905	1117379.BABA_13847	1.9e-54	220.3	NA	ko00010,ko00620,ko00640,ko01100,ko01120,map00010,map00620,map00640,map01100,map01120	NA
Glycolysis	loki_6_fig|1849166.11.peg.1027	K01905	633148.Tagg_0142	3.3e-40	172.9	acdA	ko00010,ko00620,ko00640,ko00720,ko01100,ko01120,map00010,map00620,map00640,map00720,map01100,map01120	NA
Glycolysis	loki_6_fig|1849166.11.peg.1384	K01905	56780.SYN_00049	1.5e-63	250.4	NA	ko00010,ko00620,ko00640,ko01100,ko01120,map00010,map00620,map00640,map01100,map01120	NA
Glycolysis	loki_1_fig|1849166.9.peg.801	K01915	720554.Clocl_3945	5.5e-120	438	glnA	ko00220,ko00250,ko00630,ko00910,ko01100,ko01120,ko01230,ko02020,ko04217,ko04724,ko04727,map00220,map00250,map00630,map00910,map01100,map01120,map01230,map02020,map04217,map04724,map04727	NA
Glycolysis	loki_4_fig|1849166.10.peg.2740	K01915	1276258.SAPIS_v1c06780	3.4e-07	61.2	glnA	ko00220,ko00250,ko00630,ko00910,ko01100,ko01120,ko01230,ko02020,ko04217,ko04724,ko04727,map00220,map00250,map00630,map00910,map01100,map01120,map01230,map02020,map04217,map04724,map04727	NA
TCA cycle	loki_6_fig|1849166.11.peg.363	K00030	1047013.AQSP01000111_gene1664	1e-165	589.7	icd	ko00020,ko00290,ko00660,ko01100,ko01110,ko01120,ko01130,ko01200,ko01210,ko01230,map00020,map00290,map00660,map01100,map01110,map01120,map01130,map01200,map01210,map01230	M00009,M00010,M00432,M00535
TCA cycle	loki_6_fig|1849166.11.peg.363	K00052	1047013.AQSP01000111_gene1664	1e-165	589.7	icd	ko00020,ko00290,ko00660,ko01100,ko01110,ko01120,ko01130,ko01200,ko01210,ko01230,map00020,map00290,map00660,map01100,map01110,map01120,map01130,map01200,map01210,map01230	M00009,M00010,M00432,M00535
TCA cycle	loki_1_fig|1849166.9.peg.498	K00175	511051.CSE_01860	1.5e-83	316.2	porB	ko00010,ko00020,ko00620,ko00650,ko00720,ko01100,ko01120,ko01130,ko01200,map00010,map00020,map00620,map00650,map00720,map01100,map01120,map01130,map01200	M00009,M00011,M00173,M00620
TCA cycle	loki_4_fig|1849166.10.peg.897	K00244	879212.DespoDRAFT_01756	4.4e-120	438	nadB	ko00020,ko00190,ko00250,ko00620,ko00650,ko00720,ko00760,ko01100,ko01110,ko01120,ko01130,ko01200,ko02020,map00020,map00190,map00250,map00620,map00650,map00720,map00760,map01100,map01110,map01120,map01130,map01200,map02020	M00009,M00011,M00115,M00150,M00173
TCA cycle	loki_4_fig|1849166.10.peg.897	K00278	879212.DespoDRAFT_01756	4.4e-120	438	nadB	ko00020,ko00190,ko00250,ko00620,ko00650,ko00720,ko00760,ko01100,ko01110,ko01120,ko01130,ko01200,ko02020,map00020,map00190,map00250,map00620,map00650,map00720,map00760,map01100,map01110,map01120,map01130,map01200,map02020	M00009,M00011,M00115,M00150,M00173
TCA cycle	loki_1_fig|1849166.9.peg.327	K00382	1232410.KI421415_gene3030	8e-96	357.8	NA	ko00010,ko00020,ko00260,ko00280,ko00620,ko00630,ko00640,ko01100,ko01110,ko01120,ko01130,ko01200,map00010,map00020,map00260,map00280,map00620,map00630,map00640,map01100,map01110,map01120,map01130,map01200	M00009,M00011,M00036,M00307,M00532
TCA cycle	loki_4_fig|1849166.10.peg.1549	K00382	1211814.CAPG01000027_gene1174	1.7e-42	179.5	lpdA	ko00010,ko00020,ko00260,ko00280,ko00620,ko00630,ko00640,ko01100,ko01110,ko01120,ko01130,ko01200,map00010,map00020,map00260,map00280,map00620,map00630,map00640,map01100,map01110,map01120,map01130,map01200	M00009,M00011,M00036,M00307,M00532
TCA cycle	loki_6_fig|1849166.11.peg.484	K00382	1121344.JHZO01000003_gene1101	1.7e-89	336.3	mtr	ko00010,ko00020,ko00260,ko00280,ko00620,ko00630,ko00640,ko01100,ko01110,ko01120,ko01130,ko01200,map00010,map00020,map00260,map00280,map00620,map00630,map00640,map01100,map01110,map01120,map01130,map01200	M00009,M00011,M00036,M00307,M00532
TCA cycle	loki_6_fig|1849166.11.peg.645	K01681	720554.Clocl_3832	1.1e-267	929.1	acnA	ko00020,ko00630,ko00720,ko01100,ko01110,ko01120,ko01130,ko01200,ko01210,ko01230,map00020,map00630,map00720,map01100,map01110,map01120,map01130,map01200,map01210,map01230	M00009,M00010,M00012,M00173,M00740
TCA cycle	loki_6_fig|1849166.11.peg.364	K01902	436114.SYO3AOP1_1055	2.4e-92	345.5	NA	ko00020,ko00640,ko00660,ko00720,ko01100,ko01110,ko01120,ko01130,ko01200,map00020,map00640,map00660,map00720,map01100,map01110,map01120,map01130,map01200	M00009,M00011,M00173,M00374,M00620
TCA cycle	loki_6_fig|1849166.11.peg.687	K01903	453591.Igni_0086	3.2e-11	74.3	sucC	ko00020,ko00640,ko00660,ko00720,ko01100,ko01110,ko01120,ko01130,ko01200,map00020,map00640,map00660,map00720,map01100,map01110,map01120,map01130,map01200	M00009,M00011,M00173,M00374,M00620
TCA cycle	loki_6_fig|1849166.11.peg.364	K15230	436114.SYO3AOP1_1055	2.4e-92	345.5	NA	ko00020,ko00640,ko00660,ko00720,ko01100,ko01110,ko01120,ko01130,ko01200,map00020,map00640,map00660,map00720,map01100,map01110,map01120,map01130,map01200	M00009,M00011,M00173,M00374,M00620
TCA cycle	loki_6_fig|1849166.11.peg.364	K15233	436114.SYO3AOP1_1055	2.4e-92	345.5	NA	ko00020,ko00640,ko00660,ko00720,ko01100,ko01110,ko01120,ko01130,ko01200,map00020,map00640,map00660,map00720,map01100,map01110,map01120,map01130,map01200	M00009,M00011,M00173,M00374,M00620
TCA cycle	loki_6_fig|1849166.11.peg.484	K17883	1121344.JHZO01000003_gene1101	1.7e-89	336.3	mtr	ko00010,ko00020,ko00260,ko00280,ko00620,ko00630,ko00640,ko01100,ko01110,ko01120,ko01130,ko01200,map00010,map00020,map00260,map00280,map00620,map00630,map00640,map01100,map01110,map01120,map01130,map01200	M00009,M00011,M00036,M00307,M00532
WLP methyl branch	loki_1_fig|1849166.9.peg.265	K00200	694440.JOMF01000006_gene462	6.5e-32	145.2	fmdA	ko00680,ko01100,ko01120,ko01130,ko01200,map00680,map01100,map01120,map01130,map01200	M00567
WLP methyl branch	loki_6_fig|1849166.11.peg.32	K00200	351160.RCIX600	1.2e-18	99.8	fmdA	ko00680,ko01100,ko01120,ko01130,ko01200,map00680,map01100,map01120,map01130,map01200	M00567
WLP methyl branch	loki_6_fig|1849166.11.peg.723	K00200	644281.MFS40622_1782	4.2e-12	77	fmdA	ko00680,ko01100,ko01120,ko01130,ko01200,map00680,map01100,map01120,map01130,map01200	M00567
WLP methyl branch	loki_6_fig|1849166.11.peg.1053	K00200	644281.MFS40622_0802	2e-93	349	fwdA	ko00680,ko01100,ko01120,ko01130,ko01200,map00680,map01100,map01120,map01130,map01200	M00567
WLP methyl branch	loki_6_fig|1849166.11.peg.34	K00201	523845.AQXV01000051_gene1218	3.7e-65	255.8	NA	ko00680,ko01100,ko01120,ko01200,map00680,map01100,map01120,map01200	M00567
WLP methyl branch	loki_6_fig|1849166.11.peg.721	K00201	693661.Arcve_1113	3e-62	246.1	NA	ko00680,ko01100,ko01120,ko01200,map00680,map01100,map01120,map01200	M00567
WLP methyl branch	loki_6_fig|1849166.11.peg.35	K11260	1094980.Mpsy_2956	5.1e-13	80.9	fwdG	ko00680,ko01100,ko01120,ko01200,map00680,map01100,map01120,map01200	M00567
WLP methyl branch	loki_6_fig|1849166.11.peg.720	K11260	192952.MM_0058	9.7e-24	116.7	fwdG	ko00680,ko01100,ko01120,ko01200,map00680,map01100,map01120,map01200	M00567
WLP methyl branch	loki_4_fig|1849166.10.peg.430	K11261	391623.TERMP_02189	7.6e-37	160.2	NA	ko00680,ko01100,ko01120,ko01200,map00680,map01100,map01120,map01200	M00567
WLP methyl branch	loki_4_fig|1849166.10.peg.513	K11261	1232437.KL662016_gene1170	1.9e-16	92	NA	ko00680,ko01100,ko01120,ko01200,map00680,map01100,map01120,map01200	M00567
WLP methyl branch	loki_4_fig|1849166.10.peg.844	K11261	246194.CHY_0500	2.8e-16	92	virR	ko00051,ko00680,ko01100,ko01120,ko01200,map00051,map00680,map01100,map01120,map01200	M00567
WLP methyl branch	loki_6_fig|1849166.11.peg.574	K11261	573064.Mefer_0555	3.9e-14	83.6	NA	ko00680,ko01100,ko01120,ko01200,map00680,map01100,map01120,map01200	M00567
WLP methyl branch	loki_6_fig|1849166.11.peg.82	K00672	573064.Mefer_1275	6.6e-85	320.9	ftr	ko00680,ko01100,ko01120,ko01200,map00680,map01100,map01120,map01200	M00567
WLP methyl branch	loki_4_fig|1849166.10.peg.955	K01499	754476.Q7A_44	7.5e-66	257.7	mch	ko00680,ko01100,ko01120,ko01200,map00680,map01100,map01120,map01200	M00567
WLP methyl branch	loki_6_fig|1849166.11.peg.70	K01499	1094980.Mpsy_3012	1.2e-68	266.9	mch	ko00680,ko01100,ko01120,ko01200,map00680,map01100,map01120,map01200	M00567
WLP methyl branch	loki_6_fig|1849166.11.peg.81	K00319	589924.Ferp_1018	1.5e-72	279.6	mtd	ko00680,ko01100,ko01120,ko01200,map00680,map01100,map01120,map01200	M00567
WLP Carbonyl branch	loki_1_fig|1849166.9.peg.481	K00192	647113.Metok_0742	5.1e-35	154.5	cdhC	ko00680,ko01120,ko01200,map00680,map01120,map01200	M00357,M00422
WLP Carbonyl branch	loki_6_fig|1849166.11.peg.898	K00192	406327.Mevan_0311	3.8e-111	408.3	cdhA	ko00680,ko01120,ko01200,map00680,map01120,map01200	M00422
WLP Carbonyl branch	loki_6_fig|1849166.11.peg.977	K00192	323259.Mhun_0688	4e-52	211.5	cdhC	ko00680,ko01120,ko01200,map00680,map01120,map01200	M00357,M00422
WLP Carbonyl branch	loki_6_fig|1849166.11.peg.995	K00192	444158.MmarC6_1675	1.7e-68	266.2	cdhC	ko00680,ko01120,ko01200,map00680,map01120,map01200	M00357,M00422
WLP Carbonyl branch	loki_1_fig|1849166.9.peg.481	K00193	647113.Metok_0742	5.1e-35	154.5	cdhC	ko00680,ko01120,ko01200,map00680,map01120,map01200	M00357,M00422
WLP Carbonyl branch	loki_6_fig|1849166.11.peg.977	K00193	323259.Mhun_0688	4e-52	211.5	cdhC	ko00680,ko01120,ko01200,map00680,map01120,map01200	M00357,M00422
WLP Carbonyl branch	loki_6_fig|1849166.11.peg.995	K00193	444158.MmarC6_1675	1.7e-68	266.2	cdhC	ko00680,ko01120,ko01200,map00680,map01120,map01200	M00357,M00422
WLP Carbonyl branch	loki_6_fig|1849166.11.peg.253	K00194	565033.GACE_0355	1e-74	287.3	cdhD	ko00680,ko00720,ko01120,ko01200,map00680,map00720,map01120,map01200	M00357,M00377,M00422
WLP Carbonyl branch	loki_6_fig|1849166.11.peg.923	K00194	224325.AF_0377	2.7e-75	289.3	cdhD	ko00680,ko00720,ko01120,ko01200,map00680,map00720,map01120,map01200	M00357,M00377,M00422
WLP Carbonyl branch	loki_6_fig|1849166.11.peg.976	K00195	267377.MMP0984	4.3e-20	104.8	cdhB	ko00680,ko01120,ko01200,map00680,map01120,map01200	M00422
WLP Carbonyl branch	loki_1_fig|1849166.9.peg.405	K00197	589924.Ferp_0736	2.9e-98	365.9	cdhE	ko00680,ko00720,ko01120,ko01200,map00680,map00720,map01120,map01200	M00357,M00377,M00422
WLP Carbonyl branch	loki_6_fig|1849166.11.peg.588	K00198	909663.KI867150_gene2868	1.4e-294	1018.5	cooS	ko00633,ko00680,ko00720,ko01120,ko01200,map00633,map00680,map00720,map01120,map01200	M00377
Methyl branch WLP via Pyuvate	loki_1_fig|1849166.9.peg.367	K00656	439235.Dalk_0164	5.8e-248	864	NA	ko00620,ko00640,ko00650,ko01100,ko01120,map00620,map00640,map00650,map01100,map01120	NA
Methyl branch WLP via Pyuvate	loki_1_fig|1849166.9.peg.397	K00656	1499967.BAYZ01000105_gene3489	0	1093.6	pflD	ko00620,ko00640,ko00650,ko01100,ko01120,map00620,map00640,map00650,map01100,map01120	NA
Methyl branch WLP via Pyuvate	loki_6_fig|1849166.11.peg.46	K00656	439235.Dalk_1477	9e-150	537.7	NA	ko00620,ko00640,ko00650,ko01100,ko01120,map00620,map00640,map00650,map01100,map01120	NA
Methyl branch WLP via Pyuvate	loki_6_fig|1849166.11.peg.937	K00656	439235.Dalk_1477	8.6e-114	418.3	NA	ko00620,ko00640,ko00650,ko01100,ko01120,map00620,map00640,map00650,map01100,map01120	NA
Methyl branch WLP via Pyuvate	loki_6_fig|1849166.11.peg.1539	K00656	1304885.AUEY01000011_gene1743	3e-82	312.8	NA	ko00620,ko00640,ko00650,ko01100,ko01120,map00620,map00640,map00650,map01100,map01120	NA
Methyl branch WLP via Pyuvate	loki_1_fig|1849166.9.peg.370	K04069	439235.Dalk_0163	8.1e-78	297.4	NA	NA	NA
Methyl branch WLP via Pyuvate	loki_1_fig|1849166.9.peg.489	K04069	698757.Pogu_1216	3.3e-49	201.8	NA	NA	NA
Methyl branch WLP via Pyuvate	loki_1_fig|1849166.9.peg.756	K04069	795359.TOPB45_1372	1.5e-78	300.1	NA	NA	NA
Methyl branch WLP via Pyuvate	loki_4_fig|1849166.10.peg.1050	K04069	177439.DP0065	2.2e-22	112.1	pflA	ko00790,ko01100,map00790,map01100	NA
Methyl branch WLP via Pyuvate	loki_6_fig|1849166.11.peg.328	K04069	944481.JAFP01000001_gene1250	5.2e-66	258.1	pflE	NA	NA
Methyl branch WLP via Pyuvate	loki_6_fig|1849166.11.peg.441	K04069	1041930.Mtc_0978	1.1e-89	337	pflA	NA	NA
Methyl branch WLP via Pyuvate	loki_6_fig|1849166.11.peg.845	K04069	529709.PYCH_07350	1.9e-25	122.1	pflA	NA	NA
Methyl branch WLP via Pyuvate	loki_1_fig|1849166.9.peg.782	K04070	368408.Tpen_0881	6.4e-90	337.8	pflX	NA	NA
WLP methyl branch	loki_6_fig|1849166.11.peg.253	K00194	565033.GACE_0355	1e-74	287.3	cdhD	ko00680,ko00720,ko01120,ko01200,map00680,map00720,map01120,map01200	M00357,M00377,M00422
WLP methyl branch	loki_6_fig|1849166.11.peg.923	K00194	224325.AF_0377	2.7e-75	289.3	cdhD	ko00680,ko00720,ko01120,ko01200,map00680,map00720,map01120,map01200	M00357,M00377,M00422
WLP methyl branch	loki_1_fig|1849166.9.peg.405	K00197	589924.Ferp_0736	2.9e-98	365.9	cdhE	ko00680,ko00720,ko01120,ko01200,map00680,map00720,map01120,map01200	M00357,M00377,M00422
WLP methyl branch	loki_6_fig|1849166.11.peg.588	K00198	909663.KI867150_gene2868	1.4e-294	1018.5	cooS	ko00633,ko00680,ko00720,ko01120,ko01200,map00633,map00680,map00720,map01120,map01200	M00377
WLP methyl branch	loki_6_fig|1849166.11.peg.1089	K00297	1511.CLOST_1165	2.1e-19	102.4	metF	ko00670,ko00720,ko01100,ko01120,ko01200,ko01523,map00670,map00720,map01100,map01120,map01200,map01523	M00377
WLP methyl branch	loki_4_fig|1849166.10.peg.854	K01491	1121289.JHVL01000005_gene952	9e-73	280.4	folD	ko00670,ko00720,ko01100,ko01120,ko01200,map00670,map00720,map01100,map01120,map01200	M00140,M00377
ABC transporter - Phosphate	loki_6_fig|1849166.11.peg.249	K02035	439481.Aboo_1255	4.2e-40	172.9	NA	ko02024,map02024	M00239
ABC transporter - Phosphate	loki_1_fig|1849166.9.peg.796	K02036	593750.Metfor_2079	1.8e-92	345.9	pstB	ko02010,map02010	M00222
ABC transporter - Phosphate	loki_4_fig|1849166.10.peg.1659	K02036	1134413.ANNK01000110_gene1602	3.4e-44	185.3	pstB	ko02010,map02010	M00211,M00222
ABC transporter - Phosphate	loki_6_fig|1849166.11.peg.408	K02036	1122194.AUHU01000007_gene204	2.7e-32	144.8	pstB	ko02010,map02010	M00222
ABC transporter - Phosphate	loki_6_fig|1849166.11.peg.409	K02037	679926.Mpet_1485	1.7e-139	503.4	pstA2	ko02010,map02010	M00222
ABC transporter - Phosphate	loki_6_fig|1849166.11.peg.409	K02038	679926.Mpet_1485	1.7e-139	503.4	pstA2	ko02010,map02010	M00222
ABC transporter - Phosphate	loki_1_fig|1849166.9.peg.797	K02039	368407.Memar_2279	3.5e-48	198.4	phoU-2	NA	NA
ABC transporter - Phosphate	loki_6_fig|1849166.11.peg.410	K02040	1121439.dsat_1815	1.2e-33	150.6	pstS	ko02010,ko02020,ko05152,map02010,map02020,map05152	M00222
ABC transporter - Oligopeptides	loki_6_fig|1849166.11.peg.243	K10823	1209989.TepiRe1_2045	6.6e-97	360.9	MA20_20675	ko01501,ko02010,ko02024,map01501,map02010,map02024	M00239,M00439
ABC transporter - Oligopeptides	loki_6_fig|1849166.11.peg.1391	K10823	572479.Hprae_1463	3.8e-89	335.5	MA20_20675	ko01501,ko02010,ko02024,map01501,map02010,map02024	M00239,M00439
ABC transporter - Di/Oligopeptides	loki_4_fig|1849166.10.peg.2020	K12369	641107.CDLVIII_0599	2.8e-68	265.8	dppB	ko02010,ko02024,map02010,map02024	M00239,M00324
ABC transporter - Di/Oligopeptides	loki_6_fig|1849166.11.peg.246	K12369	641107.CDLVIII_0599	7.6e-74	284.3	dppB	ko02010,ko02024,map02010,map02024	M00239,M00324
Hydrogenase - [NiFe] Group 3c	loki_1_fig|1849166.9.peg.351	K14126	644281.MFS40622_0211	1.2e-44	187.6	mvhA	ko00680,map00680	NA
Hydrogenase - [NiFe] Group 3c	loki_1_fig|1849166.9.peg.547	K14126	644281.MFS40622_0823	8.5e-118	430.6	vhuA	ko00680,map00680	NA
Hydrogenase - [NiFe] Group 3c	loki_1_fig|1849166.9.peg.652	K14127	573064.Mefer_0238	4.1e-21	107.8	vhuD	ko00680,map00680	NA
Hydrogenase - [NiFe] Group 3c	loki_6_fig|1849166.11.peg.5	K14127	429009.Adeg_2015	4.3e-32	144.4	NA	ko00680,map00680	NA
Hydrogenase - [NiFe] Group 3c	loki_6_fig|1849166.11.peg.1045	K14127	429009.Adeg_2015	2.7e-25	120.9	NA	ko00680,map00680	NA
Hydrogenase - [NiFe] Group 3c	loki_6_fig|1849166.11.peg.1519	K14127	429009.Adeg_2015	9.6e-50	203	NA	ko00680,map00680	NA
Hydrogenase - [NiFe] Group 3c	loki_1_fig|1849166.9.peg.352	K14128	573064.Mefer_0239	3.2e-32	145.6	vhuG	ko00680,map00680	NA
Hydrogenase - [NiFe] Group 3c	loki_1_fig|1849166.9.peg.548	K14128	693661.Arcve_1569	3.4e-40	172.9	mvhG	ko00680,map00680	NA
Electrontransfer flavoprotein	loki_6_fig|1849166.11.peg.521	K03521	580327.Tthe_1659	1.1e-52	213.4	etfB	NA	NA
Electrontransfer flavoprotein	loki_6_fig|1849166.11.peg.1007	K03521	1009370.ALO_21324	1.6e-40	172.2	etfB	NA	NA
Anaerobic degradation of aliphatic hydrocarbons/Malonyl-CoA pathway	loki_1_fig|1849166.9.peg.23	K01848	342949.PNA2_1880	3.5e-140	505.4	mcmA1/MUT	ko00280,ko00630,ko00640,ko00720,ko01100,ko01120,ko01200,map00280,map00630,map00640,map00720,map01100,map01120,map01200	M00375,M00376,M00741
Anaerobic degradation of aliphatic hydrocarbons/Malonyl-CoA pathway	loki_6_fig|1849166.11.peg.66	K01848	273068.TTE1217	3.1e-205	721.5	mcmA1/MUT	ko00280,ko00630,ko00640,ko00720,ko01100,ko01120,ko01200,map00280,map00630,map00640,map00720,map01100,map01120,map01200	M00375,M00376,M00741
Anaerobic degradation of aliphatic hydrocarbons/Malonyl-CoA pathway	loki_6_fig|1849166.11.peg.660	K01848	760568.Desku_1207	4.6e-198	697.6	mcmA1/MUT	ko00280,ko00630,ko00640,ko00720,ko01100,ko01120,ko01200,map00280,map00630,map00640,map00720,map01100,map01120,map01200	M00375,M00376,M00741
Anaerobic degradation of aliphatic hydrocarbons/Malonyl-CoA pathway	loki_6_fig|1849166.11.peg.827	K01848	273068.TTE1217	1.6e-153	549.3	mcmA1/MUT	ko00280,ko00630,ko00640,ko00720,ko01100,ko01120,ko01200,map00280,map00630,map00640,map00720,map01100,map01120,map01200	M00375,M00376,M00741
Anaerobic degradation of aliphatic hydrocarbons/Malonyl-CoA pathway	loki_1_fig|1849166.9.peg.24	K01849	525904.Tter_1673	5e-31	140.6	mcmA2/MUT	ko00280,ko00630,ko00640,ko00720,ko01100,ko01120,ko01200,map00280,map00630,map00640,map00720,map01100,map01120,map01200	M00375,M00376,M00741
Anaerobic degradation of aliphatic hydrocarbons/Malonyl-CoA pathway	loki_6_fig|1849166.11.peg.659	K01849	340099.Teth39_0903	2.2e-24	118.6	mcmA2/MUT	ko00280,ko00630,ko00640,ko00720,ko01100,ko01120,ko01200,map00280,map00630,map00640,map00720,map01100,map01120,map01200	M00375,M00376,M00741
Anaerobic degradation of aromatic hydrocarbons/benzoyl-CoA pathway	loki_1_fig|1849166.9.peg.193	K00632	1056495.Calag_1526	2.2e-102	379.4	fadA	ko00071,ko00072,ko00280,ko00281,ko00310,ko00362,ko00380,ko00592,ko00620,ko00630,ko00640,ko00642,ko00650,ko00720,ko00900,ko01100,ko01110,ko01120,ko01130,ko01200,ko01212,ko02020,map00071,map00072,map00280,map00281,map00310,map00362,map00380,map00592,map00620,map00630,map00640,map00642,map00650,map00720,map00900,map01100,map01110,map01120,map01130,map01200,map01212,map02020	M00087,M00088,M00095,M00113,M00373,M00374,M00375
Anaerobic degradation of aromatic hydrocarbons/benzoyl-CoA pathway	loki_1_fig|1849166.9.peg.336	K00632	387631.Asulf_00477	1.2e-95	357.1	fadA	ko00071,ko00072,ko00280,ko00281,ko00310,ko00362,ko00380,ko00592,ko00620,ko00630,ko00640,ko00642,ko00650,ko00720,ko00900,ko01100,ko01110,ko01120,ko01130,ko01200,ko01212,ko02020,map00071,map00072,map00280,map00281,map00310,map00362,map00380,map00592,map00620,map00630,map00640,map00642,map00650,map00720,map00900,map01100,map01110,map01120,map01130,map01200,map01212,map02020	M00087,M00088,M00095,M00113,M00373,M00374,M00375
Anaerobic degradation of aromatic hydrocarbons/benzoyl-CoA pathway	loki_1_fig|1849166.9.peg.908	K00632	1056495.Calag_1526	6.3e-97	361.3	fadA	ko00071,ko00072,ko00280,ko00281,ko00310,ko00362,ko00380,ko00592,ko00620,ko00630,ko00640,ko00642,ko00650,ko00720,ko00900,ko01100,ko01110,ko01120,ko01130,ko01200,ko01212,ko02020,map00071,map00072,map00280,map00281,map00310,map00362,map00380,map00592,map00620,map00630,map00640,map00642,map00650,map00720,map00900,map01100,map01110,map01120,map01130,map01200,map01212,map02020	M00087,M00088,M00095,M00113,M00373,M00374,M00375
Anaerobic degradation of aliphatic aromatic hydrocarbons	loki_1_fig|1849166.9.peg.367	Annotated via manual curation	Similar to Hermodarchaeota benzoyl/alkyl-succinate synthase h02m.131@k127_726590_1	2.2E-188	651	putative Benzyl/Alkyl succinate synthase	ko00620,ko00640,ko00650,ko01100,ko01120,map00620,map00640,map00650,map01100,map01120	NA
Anaerobic degradation of aliphatic aromatic hydrocarbons	loki_1_fig|1849166.9.peg.397	Annotated via manual curation	Similar to formace C-acetyltransferase dehydratase famyly glycyl radical enzyme candidate division B38 TKJ2931	0	1080	putative Benzyl/Alkyl succinate synthase	ko00620,ko00640,ko00650,ko01100,ko01120,map00620,map00640,map00650,map01100,map01120	NA
Glycolysis	heim_22_fig|1936272.6.peg.110	K00001	479434.Sthe_2689	7.8e-172	610.1	adhfe	ko00010,ko00071,ko00350,ko00625,ko00626,ko00830,ko00980,ko00982,ko01100,ko01110,ko01120,ko01130,ko01220,map00010,map00071,map00350,map00625,map00626,map00830,map00980,map00982,map01100,map01110,map01120,map01130,map01220	NA
Glycolysis	heim_22_fig|1936272.6.peg.222	K00001	1121472.AQWN01000007_gene1046	1.5e-77	297	adhfe	ko00010,ko00071,ko00350,ko00625,ko00626,ko00830,ko00980,ko00982,ko01100,ko01110,ko01120,ko01130,ko01220,map00010,map00071,map00350,map00625,map00626,map00830,map00980,map00982,map01100,map01110,map01120,map01130,map01220	NA
Glycolysis	heim_22_fig|1936272.6.peg.392	K00001	1121472.AQWN01000007_gene1046	4.7e-68	265.4	adhfe	ko00010,ko00071,ko00350,ko00625,ko00626,ko00830,ko00980,ko00982,ko01100,ko01110,ko01120,ko01130,ko01220,map00010,map00071,map00350,map00625,map00626,map00830,map00980,map00982,map01100,map01110,map01120,map01130,map01220	NA
Glycolysis	heim_22_fig|1936272.6.peg.482	K00001	1121472.AQWN01000007_gene1046	2.1e-48	199.5	adhfe	ko00010,ko00071,ko00350,ko00625,ko00626,ko00830,ko00980,ko00982,ko01100,ko01110,ko01120,ko01130,ko01220,map00010,map00071,map00350,map00625,map00626,map00830,map00980,map00982,map01100,map01110,map01120,map01130,map01220	NA
Glycolysis	heim_22_fig|1936272.6.peg.485	K00001	1235800.C819_01019	2.1e-78	299.3	NA	ko00010,ko00071,ko00350,ko00561,ko00625,ko00626,ko00640,ko00830,ko00980,ko00982,ko01100,ko01110,ko01120,ko01130,ko01220,map00010,map00071,map00350,map00561,map00625,map00626,map00640,map00830,map00980,map00982,map01100,map01110,map01120,map01130,map01220	NA
Glycolysis	heim_22_fig|1936272.6.peg.1119	K00001	658086.HMPREF0994_04936	6e-99	367.9	NA	ko00010,ko00071,ko00350,ko00561,ko00625,ko00626,ko00640,ko00830,ko00980,ko00982,ko01100,ko01110,ko01120,ko01130,ko01220,map00010,map00071,map00350,map00561,map00625,map00626,map00640,map00830,map00980,map00982,map01100,map01110,map01120,map01130,map01220	NA
Glycolysis	heim_22_fig|1936272.6.peg.1519	K00001	1121472.AQWN01000007_gene1046	6.1e-68	265	adhfe	ko00010,ko00071,ko00350,ko00625,ko00626,ko00830,ko00980,ko00982,ko01100,ko01110,ko01120,ko01130,ko01220,map00010,map00071,map00350,map00625,map00626,map00830,map00980,map00982,map01100,map01110,map01120,map01130,map01220	NA
Glycolysis	heim_22_fig|1936272.6.peg.485	K00086	1235800.C819_01019	2.1e-78	299.3	NA	ko00010,ko00071,ko00350,ko00561,ko00625,ko00626,ko00640,ko00830,ko00980,ko00982,ko01100,ko01110,ko01120,ko01130,ko01220,map00010,map00071,map00350,map00561,map00625,map00626,map00640,map00830,map00980,map00982,map01100,map01110,map01120,map01130,map01220	NA
Glycolysis	heim_22_fig|1936272.6.peg.1119	K00086	658086.HMPREF0994_04936	6e-99	367.9	NA	ko00010,ko00071,ko00350,ko00561,ko00625,ko00626,ko00640,ko00830,ko00980,ko00982,ko01100,ko01110,ko01120,ko01130,ko01220,map00010,map00071,map00350,map00561,map00625,map00626,map00640,map00830,map00980,map00982,map01100,map01110,map01120,map01130,map01220	NA
Glycolysis	heim_22_fig|1936272.6.peg.944	K00131	1262449.CP6013_0072	1.7e-141	509.2	gapN	ko00010,ko00030,ko01100,ko01120,ko01200,map00010,map00030,map01100,map01120,map01200	M00308,M00633
Glycolysis	heim_22_fig|1936272.6.peg.1036	K00134	123214.PERMA_0470	2.2e-69	268.9	gap	ko00010,ko00710,ko01100,ko01110,ko01120,ko01130,ko01200,ko01230,ko04066,ko05010,map00010,map00710,map01100,map01110,map01120,map01130,map01200,map01230,map04066,map05010	M00001,M00002,M00003,M00165,M00166,M00308,M00552
Pyruvate oxidation	heim_22_fig|1936272.6.peg.445	K00169	941824.TCEL_02203	1.6e-12	79.3	porA	ko00010,ko00020,ko00620,ko00633,ko00640,ko00650,ko00680,ko00720,ko01100,ko01120,ko01130,ko01200,map00010,map00020,map00620,map00633,map00640,map00650,map00680,map00720,map01100,map01120,map01130,map01200	M00173,M00307,M00374,M00620
Pyruvate oxidation	heim_22_fig|1936272.6.peg.573	K00169	323259.Mhun_0452	4.6e-57	228.8	porA	ko00010,ko00020,ko00620,ko00633,ko00640,ko00650,ko00680,ko00720,ko01100,ko01120,ko01130,ko01200,map00010,map00020,map00620,map00633,map00640,map00650,map00680,map00720,map01100,map01120,map01130,map01200	M00173,M00307,M00374,M00620
Pyruvate oxidation	heim_22_fig|1936272.6.peg.708	K00169	243232.MJ_0267	3.5e-53	215.7	porA	ko00010,ko00020,ko00620,ko00633,ko00640,ko00650,ko00680,ko00720,ko01100,ko01120,ko01130,ko01200,map00010,map00020,map00620,map00633,map00640,map00650,map00680,map00720,map01100,map01120,map01130,map01200	M00173,M00307,M00374,M00620
Pyruvate oxidation	heim_22_fig|1936272.6.peg.1484	K00169	335543.Sfum_0115	1.3e-69	270	porA	ko00010,ko00020,ko00620,ko00633,ko00640,ko00650,ko00680,ko00720,ko01100,ko01120,ko01130,ko01200,map00010,map00020,map00620,map00633,map00640,map00650,map00680,map00720,map01100,map01120,map01130,map01200	M00173,M00307,M00374,M00620
Pyruvate oxidation	heim_22_fig|1936272.6.peg.1676	K00169	933262.AXAM01000042_gene1824	1.5e-96	359.8	porA	ko00010,ko00020,ko00620,ko00633,ko00640,ko00650,ko00680,ko00720,ko01100,ko01120,ko01130,ko01200,map00010,map00020,map00620,map00633,map00640,map00650,map00680,map00720,map01100,map01120,map01130,map01200	M00173,M00307,M00374,M00620
Pyruvate oxidation	heim_22_fig|1936272.6.peg.444	K00170	1123376.AUIU01000014_gene651	2.1e-29	136.7	porB	ko00010,ko00020,ko00620,ko00633,ko00640,ko00650,ko00680,ko00720,ko01100,ko01120,ko01130,ko01200,map00010,map00020,map00620,map00633,map00640,map00650,map00680,map00720,map01100,map01120,map01130,map01200	M00173,M00307,M00374,M00620
Pyruvate oxidation	heim_22_fig|1936272.6.peg.574	K00170	490899.DKAM_0578	6.9e-29	134.4	porB	ko00010,ko00020,ko00620,ko00633,ko00640,ko00650,ko00680,ko00720,ko01100,ko01120,ko01130,ko01200,map00010,map00020,map00620,map00633,map00640,map00650,map00680,map00720,map01100,map01120,map01130,map01200	M00173,M00307,M00374,M00620
Pyruvate oxidation	heim_22_fig|1936272.6.peg.1482	K00171	335543.Sfum_0544	3.9e-26	124	porD	ko00010,ko00020,ko00360,ko00620,ko00633,ko00640,ko00650,ko00680,ko00720,ko01100,ko01120,ko01130,ko01200,map00010,map00020,map00360,map00620,map00633,map00640,map00650,map00680,map00720,map01100,map01120,map01130,map01200	M00173,M00307,M00374,M00620
Pyruvate oxidation	heim_22_fig|1936272.6.peg.1677	K00171	933262.AXAM01000042_gene1825	1e-14	86.3	porD	ko00010,ko00020,ko00360,ko00620,ko00633,ko00640,ko00650,ko00680,ko00720,ko01100,ko01120,ko01130,ko01200,map00010,map00020,map00360,map00620,map00633,map00640,map00650,map00680,map00720,map01100,map01120,map01130,map01200	M00173,M00307,M00374,M00620
Pyruvate oxidation	heim_22_fig|1936272.6.peg.572	K00172	604354.TSIB_1384	1.3e-35	157.1	porC	ko00010,ko00020,ko00280,ko00620,ko00633,ko00640,ko00650,ko00680,ko00720,ko01100,ko01120,ko01130,ko01200,map00010,map00020,map00280,map00620,map00633,map00640,map00650,map00680,map00720,map01100,map01120,map01130,map01200	M00173,M00307,M00374,M00620
Pyruvate oxidation	heim_22_fig|1936272.6.peg.709	K00172	604354.TSIB_1384	4.5e-34	152.1	porC	ko00010,ko00020,ko00280,ko00620,ko00633,ko00640,ko00650,ko00680,ko00720,ko01100,ko01120,ko01130,ko01200,map00010,map00020,map00280,map00620,map00633,map00640,map00650,map00680,map00720,map01100,map01120,map01130,map01200	M00173,M00307,M00374,M00620
Pyruvate oxidation	heim_22_fig|1936272.6.peg.1482	K00172	335543.Sfum_0544	3.9e-26	124	porD	ko00010,ko00020,ko00360,ko00620,ko00633,ko00640,ko00650,ko00680,ko00720,ko01100,ko01120,ko01130,ko01200,map00010,map00020,map00360,map00620,map00633,map00640,map00650,map00680,map00720,map01100,map01120,map01130,map01200	M00173,M00307,M00374,M00620
Pyruvate oxidation	heim_22_fig|1936272.6.peg.1677	K00172	933262.AXAM01000042_gene1825	1e-14	86.3	porD	ko00010,ko00020,ko00360,ko00620,ko00633,ko00640,ko00650,ko00680,ko00720,ko01100,ko01120,ko01130,ko01200,map00010,map00020,map00360,map00620,map00633,map00640,map00650,map00680,map00720,map01100,map01120,map01130,map01200	M00173,M00307,M00374,M00620
Pyruvate oxidation	heim_22_fig|1936272.6.peg.1678	K00172	273116	4.7e-09	67.4	porC	ko00010,ko00020,ko00280,ko00620,ko00633,ko00640,ko00650,ko00680,ko00720,ko01100,ko01120,ko01130,ko01200,map00010,map00020,map00280,map00620,map00633,map00640,map00650,map00680,map00720,map01100,map01120,map01130,map01200	M00173,M00307,M00374,M00620
Glycolysis	heim_22_fig|1936272.6.peg.533	K00174	243232.MJ_0276	6.1e-96	357.8	korA	ko00010,ko00020,ko00620,ko00650,ko00720,ko01100,ko01120,ko01130,ko01200,map00010,map00020,map00620,map00650,map00720,map01100,map01120,map01130,map01200	M00009,M00011,M00173,M00620
Glycolysis	heim_22_fig|1936272.6.peg.2129	K00174	1343739.PAP_03305	1.1e-139	503.4	NA	ko00010,ko00020,ko00620,ko00650,ko00720,ko01100,ko01120,ko01130,ko01200,map00010,map00020,map00620,map00650,map00720,map01100,map01120,map01130,map01200	M00009,M00011,M00173,M00620
Glycolysis	heim_22_fig|1936272.6.peg.534	K00175	1049564.TevJSym_az00280	2.8e-69	268.9	NA	ko00010,ko00020,ko00620,ko00650,ko00720,ko01100,ko01120,ko01130,ko01200,map00010,map00020,map00620,map00650,map00720,map01100,map01120,map01130,map01200	M00009,M00011,M00173,M00620
Glycolysis	heim_22_fig|1936272.6.peg.1552	K00175	999630.TUZN_0084	9e-25	119.8	korB	ko00010,ko00020,ko00620,ko00650,ko00720,ko01100,ko01120,ko01130,ko01200,map00010,map00020,map00620,map00650,map00720,map01100,map01120,map01130,map01200	M00009,M00011,M00173,M00620
Pyruvate oxidation	heim_22_fig|1936272.6.peg.572	K00189	604354.TSIB_1384	1.3e-35	157.1	porC	ko00010,ko00020,ko00280,ko00620,ko00633,ko00640,ko00650,ko00680,ko00720,ko01100,ko01120,ko01130,ko01200,map00010,map00020,map00280,map00620,map00633,map00640,map00650,map00680,map00720,map01100,map01120,map01130,map01200	M00173,M00307,M00374,M00620
Pyruvate oxidation	heim_22_fig|1936272.6.peg.709	K00189	604354.TSIB_1384	4.5e-34	152.1	porC	ko00010,ko00020,ko00280,ko00620,ko00633,ko00640,ko00650,ko00680,ko00720,ko01100,ko01120,ko01130,ko01200,map00010,map00020,map00280,map00620,map00633,map00640,map00650,map00680,map00720,map01100,map01120,map01130,map01200	M00173,M00307,M00374,M00620
Glycolysis	heim_22_fig|1936272.6.peg.1678	K00189	273116	4.7e-09	67.4	porC	ko00010,ko00020,ko00280,ko00620,ko00633,ko00640,ko00650,ko00680,ko00720,ko01100,ko01120,ko01130,ko01200,map00010,map00020,map00280,map00620,map00633,map00640,map00650,map00680,map00720,map01100,map01120,map01130,map01200	M00173,M00307,M00374,M00620
Glycolysis	heim_22_fig|1936272.6.peg.1582	K00382	693746.OBV_20500	1.5e-64	252.7	mtr	ko00010,ko00020,ko00260,ko00280,ko00620,ko00630,ko00640,ko01100,ko01110,ko01120,ko01130,ko01200,map00010,map00020,map00260,map00280,map00620,map00630,map00640,map01100,map01110,map01120,map01130,map01200	M00009,M00011,M00036,M00307,M00532
Glycolysis	heim_22_fig|1936272.6.peg.1903	K00382	1232410.KI421415_gene3030	4.4e-58	231.9	NA	ko00010,ko00020,ko00260,ko00280,ko00620,ko00630,ko00640,ko01100,ko01110,ko01120,ko01130,ko01200,map00010,map00020,map00260,map00280,map00620,map00630,map00640,map01100,map01110,map01120,map01130,map01200	M00009,M00011,M00036,M00307,M00532
Glycolysis	heim_22_fig|1936272.6.peg.2178	K00869	159749.K0R1M2	1.4e-39	169.9	mvk-1	ko00010,ko00260,ko00680,ko00900,ko01100,ko01110,ko01120,ko01130,ko01200,ko01230,ko04146,map00010,map00260,map00680,map00900,map01100,map01110,map01120,map01130,map01200,map01230,map04146	M00001,M00002,M00003,M00095
Glycolysis	heim_22_fig|1936272.6.peg.1659	K00873	1380763.BG53_15750	2.1e-83	316.2	pyk	ko00010,ko00230,ko00261,ko00450,ko00620,ko00920,ko01100,ko01110,ko01120,ko01130,ko01200,ko01230,ko04922,ko04930,ko05165,ko05203,ko05230,map00010,map00230,map00261,map00450,map00620,map00920,map01100,map01110,map01120,map01130,map01200,map01230,map04922,map04930,map05165,map05203,map05230	M00001,M00002,M00049,M00050,M00176,M00596
Glycolysis	heim_22_fig|1936272.6.peg.1034	K00927	579137.Metvu_0544	4.3e-51	208.4	pgk	ko00010,ko00710,ko01100,ko01110,ko01120,ko01130,ko01200,ko01230,map00010,map00710,map01100,map01110,map01120,map01130,map01200,map01230	M00001,M00002,M00003,M00165,M00166,M00308,M00552
Glycolysis	heim_22_fig|1936272.6.peg.1134	K00927	518766.Rmar_1800	3.6e-23	114.4	pgk	ko00010,ko00051,ko00562,ko00710,ko01100,ko01110,ko01120,ko01130,ko01200,ko01230,map00010,map00051,map00562,map00710,map01100,map01110,map01120,map01130,map01200,map01230	M00001,M00002,M00003,M00165,M00166,M00308,M00552
Glycolysis	heim_22_fig|1936272.6.peg.1185	K00927	273068.TTE1761	1.4e-109	403.3	pgk	ko00010,ko00051,ko00562,ko00710,ko01100,ko01110,ko01120,ko01130,ko01200,ko01230,map00010,map00051,map00562,map00710,map01100,map01110,map01120,map01130,map01200,map01230	M00001,M00002,M00003,M00165,M00166,M00308,M00552
Glycolysis	heim_22_fig|1936272.6.peg.1659	K00958	1380763.BG53_15750	2.1e-83	316.2	pyk	ko00010,ko00230,ko00261,ko00450,ko00620,ko00920,ko01100,ko01110,ko01120,ko01130,ko01200,ko01230,ko04922,ko04930,ko05165,ko05203,ko05230,map00010,map00230,map00261,map00450,map00620,map00920,map01100,map01110,map01120,map01130,map01200,map01230,map04922,map04930,map05165,map05203,map05230	M00001,M00002,M00049,M00050,M00176,M00596
Glycolysis	heim_22_fig|1936272.6.peg.1928	K01222	1499967.BAYZ01000095_gene4152	1.2e-74	287.3	NA	ko00010,ko00052,ko00500,ko00561,ko00600,ko00603,map00010,map00052,map00500,map00561,map00600,map00603	NA
Glycolysis	heim_22_fig|1936272.6.peg.2108	K01596	342949.PNA2_0930	2.1e-121	442.6	pckG	ko00010,ko00020,ko00620,ko01100,ko01110,ko01120,ko01130,ko03320,ko04068,ko04151,ko04152,ko04910,ko04920,ko04922,ko04931,ko04964,map00010,map00020,map00620,map01100,map01110,map01120,map01130,map03320,map04068,map04151,map04152,map04910,map04920,map04922,map04931,map04964	M00003
Glycolysis	heim_22_fig|1936272.6.peg.1062	K01624	639282.DEFDS_0062	1.8e-136	492.3	fba	ko00010,ko00030,ko00051,ko00680,ko00710,ko01100,ko01110,ko01120,ko01130,ko01200,ko01230,map00010,map00030,map00051,map00680,map00710,map01100,map01110,map01120,map01130,map01200,map01230	M00001,M00003,M00165,M00167,M00344,M00345
Glycolysis	heim_22_fig|1936272.6.peg.1134	K01803	518766.Rmar_1800	3.6e-23	114.4	pgk	ko00010,ko00051,ko00562,ko00710,ko01100,ko01110,ko01120,ko01130,ko01200,ko01230,map00010,map00051,map00562,map00710,map01100,map01110,map01120,map01130,map01200,map01230	M00001,M00002,M00003,M00165,M00166,M00308,M00552
Glycolysis	heim_22_fig|1936272.6.peg.1185	K01803	273068.TTE1761	1.4e-109	403.3	pgk	ko00010,ko00051,ko00562,ko00710,ko01100,ko01110,ko01120,ko01130,ko01200,ko01230,map00010,map00051,map00562,map00710,map01100,map01110,map01120,map01130,map01200,map01230	M00001,M00002,M00003,M00165,M00166,M00308,M00552
Glycolysis	heim_22_fig|1936272.6.peg.1546	K01803	420247.Msm_0919	2.2e-56	225.7	tpiA	ko00010,ko00051,ko00562,ko00710,ko01100,ko01110,ko01120,ko01130,ko01200,ko01230,map00010,map00051,map00562,map00710,map01100,map01110,map01120,map01130,map01200,map01230	M00001,M00002,M00003
Glycolysis	heim_22_fig|1936272.6.peg.1302	K01895	387631.Asulf_00604	5.5e-262	910.2	NA	ko00010,ko00620,ko00640,ko00680,ko00720,ko01100,ko01110,ko01120,ko01130,ko01200,map00010,map00620,map00640,map00680,map00720,map01100,map01110,map01120,map01130,map01200	M00357
Glycolysis	heim_22_fig|1936272.6.peg.2196	K01895	1121468.AUBR01000034_gene1377	1e-147	530	acsA	ko00010,ko00280,ko00620,ko00640,ko00650,ko00680,ko00720,ko01100,ko01110,ko01120,ko01130,ko01200,map00010,map00280,map00620,map00640,map00650,map00680,map00720,map01100,map01110,map01120,map01130,map01200	M00357
Glycolysis	heim_22_fig|1936272.6.peg.244	K01905	195522.BD01_1708	1.5e-80	307	acdA	ko00010,ko00620,ko00640,ko00720,ko01100,ko01120,map00010,map00620,map00640,map00720,map01100,map01120	NA
Glycolysis	heim_22_fig|1936272.6.peg.764	K01905	1408428.JNJP01000004_gene2958	7.2e-41	174.5	NA	ko00010,ko00620,ko00640,ko01100,ko01120,map00010,map00620,map00640,map01100,map01120	NA
Glycolysis	heim_22_fig|1936272.6.peg.2196	K01907	1121468.AUBR01000034_gene1377	1e-147	530	acsA	ko00010,ko00280,ko00620,ko00640,ko00650,ko00680,ko00720,ko01100,ko01110,ko01120,ko01130,ko01200,map00010,map00280,map00620,map00640,map00650,map00680,map00720,map01100,map01110,map01120,map01130,map01200	M00357
Glycolysis	heim_22_fig|1936272.6.peg.1928	K07406	1499967.BAYZ01000095_gene4152	1.2e-74	287.3	NA	ko00010,ko00052,ko00500,ko00561,ko00600,ko00603,map00010,map00052,map00500,map00561,map00600,map00603	NA
Glycolysis	heim_22_fig|1936272.6.peg.460	K08321	1459636.NTE_02180	7.2e-88	330.5	NA	ko00010,ko00030,ko00051,ko00400,ko00680,ko01100,ko01110,ko01120,ko01130,ko01200,ko01230,ko02024,map00010,map00030,map00051,map00400,map00680,map01100,map01110,map01120,map01130,map01200,map01230,map02024	M00001
Glycolysis	heim_22_fig|1936272.6.peg.110	K11173	479434.Sthe_2689	7.8e-172	610.1	adhfe	ko00010,ko00071,ko00350,ko00625,ko00626,ko00830,ko00980,ko00982,ko01100,ko01110,ko01120,ko01130,ko01220,map00010,map00071,map00350,map00625,map00626,map00830,map00980,map00982,map01100,map01110,map01120,map01130,map01220	NA
Glycolysis	heim_22_fig|1936272.6.peg.222	K11173	1121472.AQWN01000007_gene1046	1.5e-77	297	adhfe	ko00010,ko00071,ko00350,ko00625,ko00626,ko00830,ko00980,ko00982,ko01100,ko01110,ko01120,ko01130,ko01220,map00010,map00071,map00350,map00625,map00626,map00830,map00980,map00982,map01100,map01110,map01120,map01130,map01220	NA
Glycolysis	heim_22_fig|1936272.6.peg.392	K11173	1121472.AQWN01000007_gene1046	4.7e-68	265.4	adhfe	ko00010,ko00071,ko00350,ko00625,ko00626,ko00830,ko00980,ko00982,ko01100,ko01110,ko01120,ko01130,ko01220,map00010,map00071,map00350,map00625,map00626,map00830,map00980,map00982,map01100,map01110,map01120,map01130,map01220	NA
Glycolysis	heim_22_fig|1936272.6.peg.482	K11173	1121472.AQWN01000007_gene1046	2.1e-48	199.5	adhfe	ko00010,ko00071,ko00350,ko00625,ko00626,ko00830,ko00980,ko00982,ko01100,ko01110,ko01120,ko01130,ko01220,map00010,map00071,map00350,map00625,map00626,map00830,map00980,map00982,map01100,map01110,map01120,map01130,map01220	NA
Glycolysis	heim_22_fig|1936272.6.peg.1519	K11173	1121472.AQWN01000007_gene1046	6.1e-68	265	adhfe	ko00010,ko00071,ko00350,ko00625,ko00626,ko00830,ko00980,ko00982,ko01100,ko01110,ko01120,ko01130,ko01220,map00010,map00071,map00350,map00625,map00626,map00830,map00980,map00982,map01100,map01110,map01120,map01130,map01220	NA
Glycolysis	heim_22_fig|1936272.6.peg.1663	K11645	211165.AJLN01000066_gene4486	4.9e-146	524.2	fbaB	ko00010,ko00030,ko00051,ko00680,ko00710,ko01100,ko01110,ko01120,ko01130,ko01200,ko01230,map00010,map00030,map00051,map00680,map00710,map01100,map01110,map01120,map01130,map01200,map01230	M00001,M00003
Glycolysis	heim_22_fig|1936272.6.peg.2178	K15633	159749.K0R1M2	1.4e-39	169.9	mvk-1	ko00010,ko00260,ko00680,ko00900,ko01100,ko01110,ko01120,ko01130,ko01200,ko01230,ko04146,map00010,map00260,map00680,map00900,map01100,map01110,map01120,map01130,map01200,map01230,map04146	M00001,M00002,M00003,M00095
Glycolysis	heim_22_fig|1936272.6.peg.460	K16306	1459636.NTE_02180	7.2e-88	330.5	NA	ko00010,ko00030,ko00051,ko00400,ko00680,ko01100,ko01110,ko01120,ko01130,ko01200,ko01230,ko02024,map00010,map00030,map00051,map00400,map00680,map01100,map01110,map01120,map01130,map01200,map01230,map02024	M00001
Glycolysis	heim_22_fig|1936272.6.peg.1582	K17883	693746.OBV_20500	1.5e-64	252.7	mtr	ko00010,ko00020,ko00260,ko00280,ko00620,ko00630,ko00640,ko01100,ko01110,ko01120,ko01130,ko01200,map00010,map00020,map00260,map00280,map00620,map00630,map00640,map01100,map01110,map01120,map01130,map01200	M00009,M00011,M00036,M00307,M00532
Glycolysis	heim_22_fig|1936272.6.peg.1482	K18358	335543.Sfum_0544	3.9e-26	124	porD	ko00010,ko00020,ko00360,ko00620,ko00633,ko00640,ko00650,ko00680,ko00720,ko01100,ko01120,ko01130,ko01200,map00010,map00020,map00360,map00620,map00633,map00640,map00650,map00680,map00720,map01100,map01120,map01130,map01200	M00173,M00307,M00374,M00620
Glycolysis	heim_22_fig|1936272.6.peg.1677	K18358	933262.AXAM01000042_gene1825	1e-14	86.3	porD	ko00010,ko00020,ko00360,ko00620,ko00633,ko00640,ko00650,ko00680,ko00720,ko01100,ko01120,ko01130,ko01200,map00010,map00020,map00360,map00620,map00633,map00640,map00650,map00680,map00720,map01100,map01120,map01130,map01200	M00173,M00307,M00374,M00620
Glycolysis	heim_22_fig|1936272.6.peg.244	K18593	195522.BD01_1708	1.5e-80	307	acdA	ko00010,ko00620,ko00640,ko00720,ko01100,ko01120,map00010,map00620,map00640,map00720,map01100,map01120	NA
Glycolysis	heim_22_fig|1936272.6.peg.244	K22224	195522.BD01_1708	1.5e-80	307	acdA	ko00010,ko00620,ko00640,ko00720,ko01100,ko01120,map00010,map00620,map00640,map00720,map01100,map01120	NA
Glycolysis	heim_22_fig|1936272.6.peg.764	K22224	1408428.JNJP01000004_gene2958	7.2e-41	174.5	NA	ko00010,ko00620,ko00640,ko01100,ko01120,map00010,map00620,map00640,map01100,map01120	NA
TCA cycle	heim_22_fig|1936272.6.peg.609	K00031	1121403.AUCV01000021_gene3556	1.3e-61	242.7	icd	ko00020,ko00480,ko00720,ko01100,ko01110,ko01120,ko01130,ko01200,ko01210,ko01230,ko04146,map00020,map00480,map00720,map01100,map01110,map01120,map01130,map01200,map01210,map01230,map04146	M00009,M00010,M00173,M00740
TCA cycle	heim_22_fig|1936272.6.peg.445	K00169	941824.TCEL_02203	1.6e-12	79.3	porA	ko00010,ko00020,ko00620,ko00633,ko00640,ko00650,ko00680,ko00720,ko01100,ko01120,ko01130,ko01200,map00010,map00020,map00620,map00633,map00640,map00650,map00680,map00720,map01100,map01120,map01130,map01200	M00173,M00307,M00374,M00620
TCA cycle	heim_22_fig|1936272.6.peg.573	K00169	323259.Mhun_0452	4.6e-57	228.8	porA	ko00010,ko00020,ko00620,ko00633,ko00640,ko00650,ko00680,ko00720,ko01100,ko01120,ko01130,ko01200,map00010,map00020,map00620,map00633,map00640,map00650,map00680,map00720,map01100,map01120,map01130,map01200	M00173,M00307,M00374,M00620
TCA cycle	heim_22_fig|1936272.6.peg.708	K00169	243232.MJ_0267	3.5e-53	215.7	porA	ko00010,ko00020,ko00620,ko00633,ko00640,ko00650,ko00680,ko00720,ko01100,ko01120,ko01130,ko01200,map00010,map00020,map00620,map00633,map00640,map00650,map00680,map00720,map01100,map01120,map01130,map01200	M00173,M00307,M00374,M00620
TCA cycle	heim_22_fig|1936272.6.peg.1484	K00169	335543.Sfum_0115	1.3e-69	270	porA	ko00010,ko00020,ko00620,ko00633,ko00640,ko00650,ko00680,ko00720,ko01100,ko01120,ko01130,ko01200,map00010,map00020,map00620,map00633,map00640,map00650,map00680,map00720,map01100,map01120,map01130,map01200	M00173,M00307,M00374,M00620
TCA cycle	heim_22_fig|1936272.6.peg.1676	K00169	933262.AXAM01000042_gene1824	1.5e-96	359.8	porA	ko00010,ko00020,ko00620,ko00633,ko00640,ko00650,ko00680,ko00720,ko01100,ko01120,ko01130,ko01200,map00010,map00020,map00620,map00633,map00640,map00650,map00680,map00720,map01100,map01120,map01130,map01200	M00173,M00307,M00374,M00620
TCA cycle	heim_22_fig|1936272.6.peg.444	K00170	1123376.AUIU01000014_gene651	2.1e-29	136.7	porB	ko00010,ko00020,ko00620,ko00633,ko00640,ko00650,ko00680,ko00720,ko01100,ko01120,ko01130,ko01200,map00010,map00020,map00620,map00633,map00640,map00650,map00680,map00720,map01100,map01120,map01130,map01200	M00173,M00307,M00374,M00620
TCA cycle	heim_22_fig|1936272.6.peg.574	K00170	490899.DKAM_0578	6.9e-29	134.4	porB	ko00010,ko00020,ko00620,ko00633,ko00640,ko00650,ko00680,ko00720,ko01100,ko01120,ko01130,ko01200,map00010,map00020,map00620,map00633,map00640,map00650,map00680,map00720,map01100,map01120,map01130,map01200	M00173,M00307,M00374,M00620
TCA cycle	heim_22_fig|1936272.6.peg.1482	K00171	335543.Sfum_0544	3.9e-26	124	porD	ko00010,ko00020,ko00360,ko00620,ko00633,ko00640,ko00650,ko00680,ko00720,ko01100,ko01120,ko01130,ko01200,map00010,map00020,map00360,map00620,map00633,map00640,map00650,map00680,map00720,map01100,map01120,map01130,map01200	M00173,M00307,M00374,M00620
TCA cycle	heim_22_fig|1936272.6.peg.1677	K00171	933262.AXAM01000042_gene1825	1e-14	86.3	porD	ko00010,ko00020,ko00360,ko00620,ko00633,ko00640,ko00650,ko00680,ko00720,ko01100,ko01120,ko01130,ko01200,map00010,map00020,map00360,map00620,map00633,map00640,map00650,map00680,map00720,map01100,map01120,map01130,map01200	M00173,M00307,M00374,M00620
TCA cycle	heim_22_fig|1936272.6.peg.572	K00172	604354.TSIB_1384	1.3e-35	157.1	porC	ko00010,ko00020,ko00280,ko00620,ko00633,ko00640,ko00650,ko00680,ko00720,ko01100,ko01120,ko01130,ko01200,map00010,map00020,map00280,map00620,map00633,map00640,map00650,map00680,map00720,map01100,map01120,map01130,map01200	M00173,M00307,M00374,M00620
TCA cycle	heim_22_fig|1936272.6.peg.709	K00172	604354.TSIB_1384	4.5e-34	152.1	porC	ko00010,ko00020,ko00280,ko00620,ko00633,ko00640,ko00650,ko00680,ko00720,ko01100,ko01120,ko01130,ko01200,map00010,map00020,map00280,map00620,map00633,map00640,map00650,map00680,map00720,map01100,map01120,map01130,map01200	M00173,M00307,M00374,M00620
TCA cycle	heim_22_fig|1936272.6.peg.1482	K00172	335543.Sfum_0544	3.9e-26	124	porD	ko00010,ko00020,ko00360,ko00620,ko00633,ko00640,ko00650,ko00680,ko00720,ko01100,ko01120,ko01130,ko01200,map00010,map00020,map00360,map00620,map00633,map00640,map00650,map00680,map00720,map01100,map01120,map01130,map01200	M00173,M00307,M00374,M00620
TCA cycle	heim_22_fig|1936272.6.peg.1677	K00172	933262.AXAM01000042_gene1825	1e-14	86.3	porD	ko00010,ko00020,ko00360,ko00620,ko00633,ko00640,ko00650,ko00680,ko00720,ko01100,ko01120,ko01130,ko01200,map00010,map00020,map00360,map00620,map00633,map00640,map00650,map00680,map00720,map01100,map01120,map01130,map01200	M00173,M00307,M00374,M00620
TCA cycle	heim_22_fig|1936272.6.peg.1678	K00172	273116	4.7e-09	67.4	porC	ko00010,ko00020,ko00280,ko00620,ko00633,ko00640,ko00650,ko00680,ko00720,ko01100,ko01120,ko01130,ko01200,map00010,map00020,map00280,map00620,map00633,map00640,map00650,map00680,map00720,map01100,map01120,map01130,map01200	M00173,M00307,M00374,M00620
TCA cycle	heim_22_fig|1936272.6.peg.533	K00174	243232.MJ_0276	6.1e-96	357.8	korA	ko00010,ko00020,ko00620,ko00650,ko00720,ko01100,ko01120,ko01130,ko01200,map00010,map00020,map00620,map00650,map00720,map01100,map01120,map01130,map01200	M00009,M00011,M00173,M00620
TCA cycle	heim_22_fig|1936272.6.peg.2129	K00174	1343739.PAP_03305	1.1e-139	503.4	NA	ko00010,ko00020,ko00620,ko00650,ko00720,ko01100,ko01120,ko01130,ko01200,map00010,map00020,map00620,map00650,map00720,map01100,map01120,map01130,map01200	M00009,M00011,M00173,M00620
TCA cycle	heim_22_fig|1936272.6.peg.534	K00175	1049564.TevJSym_az00280	2.8e-69	268.9	NA	ko00010,ko00020,ko00620,ko00650,ko00720,ko01100,ko01120,ko01130,ko01200,map00010,map00020,map00620,map00650,map00720,map01100,map01120,map01130,map01200	M00009,M00011,M00173,M00620
TCA cycle	heim_22_fig|1936272.6.peg.1552	K00175	999630.TUZN_0084	9e-25	119.8	korB	ko00010,ko00020,ko00620,ko00650,ko00720,ko01100,ko01120,ko01130,ko01200,map00010,map00020,map00620,map00650,map00720,map01100,map01120,map01130,map01200	M00009,M00011,M00173,M00620
TCA cycle	heim_22_fig|1936272.6.peg.572	K00189	604354.TSIB_1384	1.3e-35	157.1	porC	ko00010,ko00020,ko00280,ko00620,ko00633,ko00640,ko00650,ko00680,ko00720,ko01100,ko01120,ko01130,ko01200,map00010,map00020,map00280,map00620,map00633,map00640,map00650,map00680,map00720,map01100,map01120,map01130,map01200	M00173,M00307,M00374,M00620
TCA cycle	heim_22_fig|1936272.6.peg.709	K00189	604354.TSIB_1384	4.5e-34	152.1	porC	ko00010,ko00020,ko00280,ko00620,ko00633,ko00640,ko00650,ko00680,ko00720,ko01100,ko01120,ko01130,ko01200,map00010,map00020,map00280,map00620,map00633,map00640,map00650,map00680,map00720,map01100,map01120,map01130,map01200	M00173,M00307,M00374,M00620
TCA cycle	heim_22_fig|1936272.6.peg.1678	K00189	273116	4.7e-09	67.4	porC	ko00010,ko00020,ko00280,ko00620,ko00633,ko00640,ko00650,ko00680,ko00720,ko01100,ko01120,ko01130,ko01200,map00010,map00020,map00280,map00620,map00633,map00640,map00650,map00680,map00720,map01100,map01120,map01130,map01200	M00173,M00307,M00374,M00620
TCA cycle	heim_22_fig|1936272.6.peg.419	K00239	868131.MSWAN_2385	1.4e-165	589.7	sdhA	ko00020,ko00190,ko00650,ko00720,ko01100,ko01110,ko01120,ko01130,ko01200,ko05134,map00020,map00190,map00650,map00720,map01100,map01110,map01120,map01130,map01200,map05134	M00009,M00011,M00149,M00173,M00374,M00376,M00620
TCA cycle	heim_22_fig|1936272.6.peg.418	K00240	386456.JQKN01000011_gene731	5.9e-39	167.9	sdhB	ko00020,ko00190,ko00650,ko00720,ko01100,ko01110,ko01120,ko01130,ko01200,map00020,map00190,map00650,map00720,map01100,map01110,map01120,map01130,map01200	M00009,M00011,M00149,M00173,M00374,M00376
TCA cycle	heim_22_fig|1936272.6.peg.2110	K00244	1265505.ATUG01000001_gene4484	5e-115	421.4	cctA	ko00020,ko00190,ko00620,ko00650,ko00720,ko01100,ko01110,ko01120,ko01130,ko01200,ko02020,map00020,map00190,map00620,map00650,map00720,map01100,map01110,map01120,map01130,map01200,map02020	M00009,M00011,M00150,M00173
TCA cycle	heim_22_fig|1936272.6.peg.1582	K00382	693746.OBV_20500	1.5e-64	252.7	mtr	ko00010,ko00020,ko00260,ko00280,ko00620,ko00630,ko00640,ko01100,ko01110,ko01120,ko01130,ko01200,map00010,map00020,map00260,map00280,map00620,map00630,map00640,map01100,map01110,map01120,map01130,map01200	M00009,M00011,M00036,M00307,M00532
TCA cycle	heim_22_fig|1936272.6.peg.1903	K00382	1232410.KI421415_gene3030	4.4e-58	231.9	NA	ko00010,ko00020,ko00260,ko00280,ko00620,ko00630,ko00640,ko01100,ko01110,ko01120,ko01130,ko01200,map00010,map00020,map00260,map00280,map00620,map00630,map00640,map01100,map01110,map01120,map01130,map01200	M00009,M00011,M00036,M00307,M00532
TCA cycle	heim_22_fig|1936272.6.peg.2108	K01596	342949.PNA2_0930	2.1e-121	442.6	pckG	ko00010,ko00020,ko00620,ko01100,ko01110,ko01120,ko01130,ko03320,ko04068,ko04151,ko04152,ko04910,ko04920,ko04922,ko04931,ko04964,map00010,map00020,map00620,map01100,map01110,map01120,map01130,map03320,map04068,map04151,map04152,map04910,map04920,map04922,map04931,map04964	M00003
TCA cycle	heim_22_fig|1936272.6.peg.1415	K01647	521098.Aaci_2221	1.8e-79	303.1	citZ	ko00020,ko00630,ko01100,ko01110,ko01120,ko01130,ko01200,ko01210,ko01230,map00020,map00630,map01100,map01110,map01120,map01130,map01200,map01210,map01230	M00009,M00010,M00012,M00740
TCA cycle	heim_22_fig|1936272.6.peg.2142	K01676	374847.Kcr_0094	1.3e-57	229.6	fumA3	ko00020,ko00620,ko00630,ko00720,ko01100,ko01110,ko01120,ko01130,ko01200,map00020,map00620,map00630,map00720,map01100,map01110,map01120,map01130,map01200	M00009,M00011,M00173,M00374,M00620
TCA cycle	heim_22_fig|1936272.6.peg.2142	K01678	374847.Kcr_0094	1.3e-57	229.6	fumA3	ko00020,ko00620,ko00630,ko00720,ko01100,ko01110,ko01120,ko01130,ko01200,map00020,map00620,map00630,map00720,map01100,map01110,map01120,map01130,map01200	M00009,M00011,M00173,M00374,M00620
TCA cycle	heim_22_fig|1936272.6.peg.1416	K01679	59196.RICGR_0896	8.6e-42	176.8	fumC	ko00020,ko00620,ko00720,ko01100,ko01110,ko01120,ko01130,ko01200,ko04934,ko05200,ko05211,map00020,map00620,map00720,map01100,map01110,map01120,map01130,map01200,map04934,map05200,map05211	M00009,M00011,M00173,M00376
TCA cycle	heim_22_fig|1936272.6.peg.608	K01681	289376.THEYE_A1132	3.6e-195	688.3	acnA	ko00020,ko00630,ko00720,ko01100,ko01110,ko01120,ko01130,ko01200,ko01210,ko01230,map00020,map00630,map00720,map01100,map01110,map01120,map01130,map01200,map01210,map01230	M00009,M00010,M00012,M00173,M00740
TCA cycle	heim_22_fig|1936272.6.peg.1381	K01681	903818.KI912269_gene336	9.3e-85	319.7	acnA	ko00020,ko00630,ko00720,ko01100,ko01110,ko01120,ko01130,ko01200,ko01210,ko01230,map00020,map00630,map00720,map01100,map01110,map01120,map01130,map01200,map01210,map01230	M00009,M00010,M00012,M00173,M00740
TCA cycle	heim_22_fig|1936272.6.peg.2163	K01902	1347368.HG964403_gene4676	3.2e-43	181.4	sucD	ko00020,ko00640,ko00660,ko00720,ko01100,ko01110,ko01120,ko01130,ko01200,map00020,map00640,map00660,map00720,map01100,map01110,map01120,map01130,map01200	M00009,M00011,M00173,M00374,M00620
TCA cycle	heim_22_fig|1936272.6.peg.2225	K01902	1526927.Plano_1905	4.2e-78	298.1	sucD	ko00020,ko00640,ko00660,ko00720,ko01100,ko01110,ko01120,ko01130,ko01200,map00020,map00640,map00660,map00720,map01100,map01110,map01120,map01130,map01200	M00009,M00011,M00173,M00374,M00620
TCA cycle	heim_22_fig|1936272.6.peg.2233	K01902	292459.STH2532	2.4e-34	153.3	sucD	ko00020,ko00640,ko00660,ko00720,ko01100,ko01110,ko01120,ko01130,ko01200,map00020,map00640,map00660,map00720,map01100,map01110,map01120,map01130,map01200	M00009,M00011,M00173,M00374,M00620
TCA cycle	heim_22_fig|1936272.6.peg.2162	K01903	453591.Igni_0086	3.9e-61	241.9	sucC	ko00020,ko00640,ko00660,ko00720,ko01100,ko01110,ko01120,ko01130,ko01200,map00020,map00640,map00660,map00720,map01100,map01110,map01120,map01130,map01200	M00009,M00011,M00173,M00374,M00620
TCA cycle	heim_22_fig|1936272.6.peg.2224	K01903	945713.IALB_1071	2.2e-35	155.2	sucC	ko00020,ko00640,ko00660,ko00720,ko01100,ko01110,ko01120,ko01130,ko01200,map00020,map00640,map00660,map00720,map01100,map01110,map01120,map01130,map01200	M00009,M00011,M00173,M00374,M00620
TCA cycle	heim_22_fig|1936272.6.peg.1009	K01959	456320.Mvol_1721	4e-131	474.9	pycA	ko00020,ko00280,ko00620,ko00630,ko00640,ko00720,ko01100,ko01120,ko01130,ko01200,ko01230,map00020,map00280,map00620,map00630,map00640,map00720,map01100,map01120,map01130,map01200,map01230	M00173,M00375,M00620,M00741
TCA cycle	heim_22_fig|1936272.6.peg.1010	K01959	269797.Mbar_A1588	3.2e-49	202.2	pycA	ko00020,ko00620,ko00720,ko00780,ko01100,ko01120,ko01200,ko01230,map00020,map00620,map00720,map00780,map01100,map01120,map01200,map01230	M00173,M00620
TCA cycle	heim_22_fig|1936272.6.peg.1009	K01964	456320.Mvol_1721	4e-131	474.9	pycA	ko00020,ko00280,ko00620,ko00630,ko00640,ko00720,ko01100,ko01120,ko01130,ko01200,ko01230,map00020,map00280,map00620,map00630,map00640,map00720,map01100,map01120,map01130,map01200,map01230	M00173,M00375,M00620,M00741
TCA cycle	heim_22_fig|1936272.6.peg.1010	K03524	269797.Mbar_A1588	3.2e-49	202.2	pycA	ko00020,ko00620,ko00720,ko00780,ko01100,ko01120,ko01200,ko01230,map00020,map00620,map00720,map00780,map01100,map01120,map01200,map01230	M00173,M00620
TCA cycle	heim_22_fig|1936272.6.peg.2142	K03780	374847.Kcr_0094	1.3e-57	229.6	fumA3	ko00020,ko00620,ko00630,ko00720,ko01100,ko01110,ko01120,ko01130,ko01200,map00020,map00620,map00630,map00720,map01100,map01110,map01120,map01130,map01200	M00009,M00011,M00173,M00374,M00620
TCA cycle	heim_22_fig|1936272.6.peg.1582	K17883	693746.OBV_20500	1.5e-64	252.7	mtr	ko00010,ko00020,ko00260,ko00280,ko00620,ko00630,ko00640,ko01100,ko01110,ko01120,ko01130,ko01200,map00010,map00020,map00260,map00280,map00620,map00630,map00640,map01100,map01110,map01120,map01130,map01200	M00009,M00011,M00036,M00307,M00532
TCA cycle	heim_22_fig|1936272.6.peg.419	K18209	868131.MSWAN_2385	1.4e-165	589.7	sdhA	ko00020,ko00190,ko00650,ko00720,ko01100,ko01110,ko01120,ko01130,ko01200,ko05134,map00020,map00190,map00650,map00720,map01100,map01110,map01120,map01130,map01200,map05134	M00009,M00011,M00149,M00173,M00374,M00376,M00620
TCA cycle	heim_22_fig|1936272.6.peg.1482	K18358	335543.Sfum_0544	3.9e-26	124	porD	ko00010,ko00020,ko00360,ko00620,ko00633,ko00640,ko00650,ko00680,ko00720,ko01100,ko01120,ko01130,ko01200,map00010,map00020,map00360,map00620,map00633,map00640,map00650,map00680,map00720,map01100,map01120,map01130,map01200	M00173,M00307,M00374,M00620
TCA cycle	heim_22_fig|1936272.6.peg.1677	K18358	933262.AXAM01000042_gene1825	1e-14	86.3	porD	ko00010,ko00020,ko00360,ko00620,ko00633,ko00640,ko00650,ko00680,ko00720,ko01100,ko01120,ko01130,ko01200,map00010,map00020,map00360,map00620,map00633,map00640,map00650,map00680,map00720,map01100,map01120,map01130,map01200	M00173,M00307,M00374,M00620
TCA cycle	heim_22_fig|1936272.6.peg.1009	K18603	456320.Mvol_1721	4e-131	474.9	pycA	ko00020,ko00280,ko00620,ko00630,ko00640,ko00720,ko01100,ko01120,ko01130,ko01200,ko01230,map00020,map00280,map00620,map00630,map00640,map00720,map01100,map01120,map01130,map01200,map01230	M00173,M00375,M00620,M00741
WLP methyl branch	heim_22_fig|1936272.6.peg.2226	K00200	644281.MFS40622_0802	3.1e-73	282.3	fwdA	ko00680,ko01100,ko01120,ko01130,ko01200,map00680,map01100,map01120,map01130,map01200	M00567
WLP methyl branch	heim_22_fig|1936272.6.peg.300	K00201	406327.Mevan_0067	3.2e-64	252.7	NA	ko00680,ko01100,ko01120,ko01200,map00680,map01100,map01120,map01200	M00567
WLP methyl branch	heim_22_fig|1936272.6.peg.773	K00201	593750.Metfor_0684	5.3e-49	200.7	fwdB-2	ko00680,ko01100,ko01120,ko01200,map00680,map01100,map01120,map01200	M00567
WLP methyl branch	heim_22_fig|1936272.6.peg.1880	K00201	368407.Memar_0620	6.1e-32	143.7	fwdB-2	ko00680,ko01100,ko01120,ko01200,map00680,map01100,map01120,map01200	M00567
WLP methyl branch	heim_22_fig|1936272.6.peg.774	K00203	1041930.Mtc_2471	8.4e-29	133.3	fwdD-1	ko00680,ko01100,ko01120,ko01200,map00680,map01100,map01120,map01200	M00567
WLP methyl branch	heim_22_fig|1936272.6.peg.1881	K00203	304371.MCP_1574	2.3e-26	125.2	fwdD-1	ko00680,ko01100,ko01120,ko01200,map00680,map01100,map01120,map01200	M00567
WLP methyl branch	heim_22_fig|1936272.6.peg.1882	K00205	456442.Mboo_0591	6.5e-13	81.3	fwdF	ko00680,ko01100,ko01120,ko01200,map00680,map01100,map01120,map01200	M00567
WLP methyl branch	heim_22_fig|1936272.6.peg.301	K11260	192952.MM_0058	3.3e-24	118.2	fwdG	ko00680,ko01100,ko01120,ko01200,map00680,map01100,map01120,map01200	M00567
WLP methyl branch	heim_22_fig|1936272.6.peg.792	K11261	1183377.Py04_0977	1.4e-09	68.9	NA	ko00680,ko01100,ko01120,ko01200,map00680,map01100,map01120,map01200	M00567
WLP Carbonyl branch	heim_22_fig|1936272.6.peg.548	K00192	868131.MSWAN_1934	2.2e-166	592.4	cdhA	ko00680,ko01120,ko01200,map00680,map01120,map01200	M00422
WLP Carbonyl branch	heim_22_fig|1936272.6.peg.617	K00192	1220534.B655_0324	1.8e-65	256.1	cdhC	ko00680,ko01120,ko01200,map00680,map01120,map01200	M00357,M00422
WLP Carbonyl branch	heim_22_fig|1936272.6.peg.1335	K00192	877455.Metbo_0462	2.7e-82	312	cdhA	ko00680,ko01120,ko01200,map00680,map01120,map01200	M00422
WLP Carbonyl branch	heim_22_fig|1936272.6.peg.617	K00193	1220534.B655_0324	1.8e-65	256.1	cdhC	ko00680,ko01120,ko01200,map00680,map01120,map01200	M00357,M00422
Conversion of CO2 to fumarate	heim_22_fig|1936272.6.peg.813	K15022	1047013.AQSP01000091_gene642	2.3e-28	133.3	sfrB	ko00190,ko00680,ko00720,ko01100,ko01120,ko01200,map00190,map00680,map00720,map01100,map01120,map01200	M00144,M00377
WLP methyl branch	heim_22_fig|1936272.6.peg.1363	K01491	580340.Tlie_1721	1.4e-69	270	folD	ko00670,ko00720,ko01100,ko01120,ko01200,map00670,map00720,map01100,map01120,map01200	M00140,M00377
WLP methyl branch	heim_22_fig|1936272.6.peg.1494	K00297	247490.KSU1_B0394	9.2e-103	380.2	metF3	ko00670,ko00720,ko01100,ko01120,ko01200,ko01523,map00670,map00720,map01100,map01120,map01200,map01523	M00377
Methyl branch WLP via Pyuvate	heim_22_fig|1936272.6.peg.99	K00656	706587.Desti_2141	2.1e-191	676	NA	ko00620,ko00640,ko00650,ko01100,ko01120,map00620,map00640,map00650,map01100,map01120	NA
Methyl branch WLP via Pyuvate	heim_22_fig|1936272.6.peg.263	K00656	706587.Desti_2141	3.7e-207	728.4	NA	ko00620,ko00640,ko00650,ko01100,ko01120,map00620,map00640,map00650,map01100,map01120	NA
Methyl branch WLP via Pyuvate	heim_22_fig|1936272.6.peg.287	K00656	706587.Desti_2141	1.4e-71	276.2	NA	ko00620,ko00640,ko00650,ko01100,ko01120,map00620,map00640,map00650,map01100,map01120	NA
Methyl branch WLP via Pyuvate	heim_22_fig|1936272.6.peg.427	K00656	563192.HMPREF0179_02149	7.7e-33	148.3	NA	ko00620,ko00640,ko00650,ko01100,ko01120,map00620,map00640,map00650,map01100,map01120	NA
Methyl branch WLP via Pyuvate	heim_22_fig|1936272.6.peg.552	K00656	1121422.AUMW01000009_gene3340	7.7e-297	1026.2	pflD	ko00620,ko00640,ko00650,ko01100,ko01120,map00620,map00640,map00650,map01100,map01120	NA
Methyl branch WLP via Pyuvate	heim_22_fig|1936272.6.peg.804	K00656	929506.CbC4_1610	5.1e-17	93.2	NA	ko00620,ko00640,ko00650,ko01100,ko01120,map00620,map00640,map00650,map01100,map01120	NA
Methyl branch WLP via Pyuvate	heim_22_fig|1936272.6.peg.1231	K00656	439235.Dalk_1477	3.2e-128	465.7	NA	ko00620,ko00640,ko00650,ko01100,ko01120,map00620,map00640,map00650,map01100,map01120	NA
Methyl branch WLP via Pyuvate	heim_22_fig|1936272.6.peg.2061	K00656	439235.Dalk_1477	1.6e-10	73.6	NA	ko00620,ko00640,ko00650,ko01100,ko01120,map00620,map00640,map00650,map01100,map01120	NA
Methyl branch WLP via Pyuvate	heim_22_fig|1936272.6.peg.286	K04069	706587.Desti_2140	1.7e-88	332.8	NA	NA	NA
Methyl branch WLP via Pyuvate	heim_22_fig|1936272.6.peg.1095	K04069	500633.CLOHIR_00401	1.6e-15	87.8	pflC	NA	NA
Methyl branch WLP via Pyuvate	heim_22_fig|1936272.6.peg.1471	K04069	706587.Desti_2140	1.9e-24	118.2	NA	NA	NA
Methyl branch WLP via Pyuvate	heim_22_fig|1936272.6.peg.1912	K04069	1343739.PAP_05990	9.2e-54	217.2	queE	ko00790,ko01100,map00790,map01100	NA
ABC transporter - branched amino acids	heim_22_fig|1936272.6.peg.449	K01996	1227360.C176_01125	1.8e-38	165.6	livF	ko02010,ko02024,map02010,map02024	M00237
ABC transporter - branched amino acids	heim_22_fig|1936272.6.peg.1516	K01996	660470.Theba_2558	8.2e-21	106.3	livF	ko02010,ko02024,map02010,map02024	M00237
ABC transporter - Oligopeptides	heim_22_fig|1936272.6.peg.905	K15580	768704.Desmer_2642	3.3e-08	65.5	NA	ko01501,ko02010,ko02024,map01501,map02010,map02024	M00239,M00439
ABC transporter - Oligopeptides	heim_22_fig|1936272.6.peg.638	K10823	1293054.HSACCH_00337	3e-64	251.9	MA20_20675	ko01501,ko02010,ko02024,map01501,map02010,map02024	M00239,M00439
ABC transporter - Oligopeptides	heim_22_fig|1936272.6.peg.1093	K10823	1231241.Mc24_01893	1e-77	297	gsiA_8	ko01501,ko02010,ko02024,map01501,map02010,map02024	M00239,M00439
ABC transporter - Oligopeptides	heim_22_fig|1936272.6.peg.1453	K10823	1227360.C176_18547	9.2e-28	129.8	NA	ko01501,ko02010,ko02024,map01501,map02010,map02024	M00439
ABC transporter - Di-Oligopeptides	heim_22_fig|1936272.6.peg.615	K12368	637911.AM305_08414	6.4e-21	108.6	hbpA	ko02010,ko02024,ko02030,map02010,map02024,map02030	M00239,M00324
ABC transporter - Di-Oligopeptides	heim_22_fig|1936272.6.peg.339	K12369	1173027.Mic7113_5415	1.1e-43	184.1	dppB	ko02010,ko02024,map02010,map02024	M00239,M00324
ABC transporter - Di-Oligopeptides	heim_22_fig|1936272.6.peg.360	K12369	207559.Dde_1184	7.2e-101	374	dppB	ko02010,ko02024,map02010,map02024	M00239,M00324
ABC transporter - Di-Oligopeptides	heim_22_fig|1936272.6.peg.1584	K12369	768710.DesyoDRAFT_3932	8.2e-47	194.9	dppB	ko02010,ko02024,map02010,map02024	M00239,M00324
Hydrogenase - [NiFe] Group 3c	heim_22_fig|1936272.6.peg.791	K14126	243232.MJ_1192	9.4e-50	203.4	vhuA	ko00680,map00680	NA
Hydrogenase - [NiFe] Group 3c	heim_22_fig|1936272.6.peg.280	K14127	880072.Desac_0835	1.8e-51	209.5	priA	ko00680,ko03440,map00680,map03440	NA
Hydrogenase - [NiFe] Group 3c	heim_22_fig|1936272.6.peg.290	K14127	880072.Desac_0835	1.6e-52	213	priA	ko00680,ko03440,map00680,map03440	NA
Hydrogenase - [NiFe] Group 3c	heim_22_fig|1936272.6.peg.606	K14127	429009.Adeg_2015	1.6e-42	178.7	NA	ko00680,map00680	NA
Hydrogenase - [NiFe] Group 3c	heim_22_fig|1936272.6.peg.627	K14127	579137.Metvu_1486	1e-28	133.3	vhuD	ko00680,map00680	NA
Hydrogenase - [NiFe] Group 3c	heim_22_fig|1936272.6.peg.777	K14127	1041930.Mtc_2472	2.6e-44	184.9	mvhD-2	ko00680,map00680	NA
Hydrogenase - [NiFe] Group 3c	heim_22_fig|1936272.6.peg.858	K14127	387631.Asulf_01817	5.7e-08	62.4	mvhD-2	ko00680,map00680	NA
Hydrogenase - [NiFe] Group 3c	heim_22_fig|1936272.6.peg.883	K14127	429009.Adeg_1784	1.4e-21	109	NA	ko00190,ko00680,ko01100,map00190,map00680,map01100	M00144
Hydrogenase - [NiFe] Group 3c	heim_22_fig|1936272.6.peg.1055	K14127	429009.Adeg_2015	2.2e-33	148.7	NA	ko00680,map00680	NA
Hydrogenase - [NiFe] Group 3c	heim_22_fig|1936272.6.peg.1164	K14127	429009.Adeg_2015	2.1e-54	218.4	NA	ko00680,map00680	NA
Hydrogenase - [NiFe] Group 3c	heim_22_fig|1936272.6.peg.318	K14128	877455.Metbo_0369	5.3e-13	82.4	mvhG	ko00680,map00680	NA
Hydrogenase - [NiFe] Group 3c	heim_22_fig|1936272.6.peg.595	K14128	880073.Calab_3044	9.1e-39	167.9	NA	ko00680,map00680	NA
Hydrogenase - [NiFe] Group 3c	heim_22_fig|1936272.6.peg.790	K14128	880073.Calab_3044	1.3e-41	177.6	NA	ko00680,map00680	NA
Hydrogenase - [NiFe] Group 3c	heim_22_fig|1936272.6.peg.814	K14128	579137.Metvu_0717	1.8e-13	84	mvhG	ko00680,map00680	NA
Hydrogenase - [NiFe] Group 3c	heim_22_fig|1936272.6.peg.1188	K14128	644281.MFS40622_0822	6.4e-39	168.7	vhuG	ko00680,map00680	NA
Hydrogenase - [NiFe] Group 3c	heim_22_fig|1936272.6.peg.1865	K14128	693661.Arcve_1854	6.9e-12	76.3	mvhG	ko00680,map00680	NA
Hydrogenase - [NiFe] Group 3c	heim_22_fig|1936272.6.peg.1866	K14128	402880.MmarC5_0651	3.1e-21	109.4	mvhG	ko00680,map00680	NA
Electrontransfer flavoprotein	heim_22_fig|1936272.6.peg.1528	K03521	1449126.JQKL01000021_gene64	2.7e-50	205.7	etfB	NA	NA
Anaerobic degradation of aliphatic aromatic hydrocarbons	heim_22_fig|1936272.6.peg.804	K00656	Similar to TXT65552 4-hydroxyphenylacetate decarboxylase large_subunit Candidatus Lokiarchaeota archaeon Archaea	4.2e-29	118.2	putative Benzyl/Alkyl succinate synthase	ko00620,ko00640,ko00650,ko01100,ko01120,map00620,map00640,map00650,map01100,map01120	NA
Anaerobic degradation of aliphatic hydrocarbons/Malonyl-CoA pathway	heim_22_fig|1936272.6.peg.1361	K01848	1121422.AUMW01000003_gene884	1.7e-194	685.6	mcmA1/MUT	ko00280,ko00630,ko00640,ko00720,ko01100,ko01120,ko01200,map00280,map00630,map00640,map00720,map01100,map01120,map01200	M00375,M00376,M00741
Anaerobic degradation of aliphatic hydrocarbons/Malonyl-CoA pathway	heim_22_fig|1936272.6.peg.1360	K01849	485913.Krac_8336	7.8e-11	73.6	mcmA1/MUT	ko00280,ko00630,ko00640,ko00720,ko01100,ko01120,ko01200,map00280,map00630,map00640,map00720,map01100,map01120,map01200	M00375,M00376,M00741
Anaerobic degradation of aromatic hydrocarbons/benzoyl-CoA pathway	heim_22_fig|1936272.6.peg.272	K00632	439235.Dalk_4047	8.5e-98	364	ltp4	ko00071,ko00072,ko00280,ko00281,ko00310,ko00362,ko00380,ko00592,ko00620,ko00630,ko00640,ko00642,ko00650,ko00720,ko00900,ko01100,ko01110,ko01120,ko01130,ko01200,ko01212,ko02020,map00071,map00072,map00280,map00281,map00310,map00362,map00380,map00592,map00620,map00630,map00640,map00642,map00650,map00720,map00900,map01100,map01110,map01120,map01130,map01200,map01212,map02020	M00087,M00088,M00095,M00113,M00373,M00374,M00375
Anaerobic degradation of aromatic hydrocarbons/benzoyl-CoA pathway	heim_22_fig|1936272.6.peg.369	K00632	1048834.TC41_0187	6.4e-81	308.1	NA	ko00071,ko00280,ko00281,ko00362,ko00592,ko00642,ko01100,ko01110,ko01120,ko01130,ko01212,map00071,map00280,map00281,map00362,map00592,map00642,map01100,map01110,map01120,map01130,map01212	M00087,M00113
Anaerobic degradation of aromatic hydrocarbons/benzoyl-CoA pathway	heim_22_fig|1936272.6.peg.601	K00632	339860.Msp_0116	4.6e-31	141	NA	ko00071,ko00072,ko00280,ko00281,ko00310,ko00362,ko00380,ko00592,ko00620,ko00630,ko00640,ko00642,ko00650,ko00720,ko00900,ko01100,ko01110,ko01120,ko01130,ko01200,ko01212,ko02020,map00071,map00072,map00280,map00281,map00310,map00362,map00380,map00592,map00620,map00630,map00640,map00642,map00650,map00720,map00900,map01100,map01110,map01120,map01130,map01200,map01212,map02020	M00087,M00088,M00095,M00113,M00373,M00374,M00375
Anaerobic degradation of aromatic hydrocarbons/benzoyl-CoA pathway	heim_22_fig|1936272.6.peg.686	K00632	257310.BB0578	3.5e-81	308.9	ltp3	ko00071,ko00072,ko00280,ko00281,ko00310,ko00362,ko00380,ko00592,ko00620,ko00630,ko00640,ko00642,ko00650,ko00720,ko00900,ko01100,ko01110,ko01120,ko01130,ko01200,ko01212,ko02020,map00071,map00072,map00280,map00281,map00310,map00362,map00380,map00592,map00620,map00630,map00640,map00642,map00650,map00720,map00900,map01100,map01110,map01120,map01130,map01200,map01212,map02020	M00087,M00088,M00095,M00113,M00373,M00374,M00375
Anaerobic degradation of aromatic hydrocarbons/benzoyl-CoA pathway	heim_22_fig|1936272.6.peg.1644	K00632	350054.Mflv_2025	8.9e-63	247.7	ltp1	ko00071,ko00280,ko00281,ko00362,ko00592,ko00642,ko01100,ko01110,ko01120,ko01130,ko01212,map00071,map00280,map00281,map00362,map00592,map00642,map01100,map01110,map01120,map01130,map01212	M00087,M00113
Heterodisulfide reductase	heim_22_fig|1936272.6.peg.1926	K00241	243232.MJ_0743	1.7e-80	306.2	hdrB1	ko00020,ko00190,ko00650,ko00680,ko00720,ko01100,ko01110,ko01120,ko01130,ko01200,map00020,map00190,map00650,map00680,map00720,map01100,map01110,map01120,map01130,map01200	M00009,M00011,M00149,M00173,M00356,M00357,M00374,M00376,M00563,M00567
Heterodisulfide reductase	heim_22_fig|1936272.6.peg.828	K02823	1121472.AQWN01000006_gene1833	7.1e-94	350.5	hdrF	ko00240,ko01100,map00240,map01100	NA
Heterodisulfide reductase	heim_22_fig|1936272.6.peg.320	K03388	419665.Maeo_1212	2.4e-105	389.4	hdrA-2	ko00680,ko01100,ko01120,ko01200,map00680,map01100,map01120,map01200	M00356,M00357,M00563,M00567
Heterodisulfide reductase	heim_22_fig|1936272.6.peg.535	K03388	406327.Mevan_0068	6.8e-63	247.3	hdrA-2	ko00680,ko01100,ko01120,ko01200,map00680,map01100,map01120,map01200	M00356,M00357,M00563,M00567
Heterodisulfide reductase	heim_22_fig|1936272.6.peg.555	K03388	96561.Dole_2635	1.9e-73	283.1	hdrA	ko00680,ko01100,ko01120,ko01200,map00680,map01100,map01120,map01200	M00356,M00357,M00563,M00567
Heterodisulfide reductase	heim_22_fig|1936272.6.peg.625	K03388	1094980.Mpsy_2940	2.5e-39	168.3	hdrA-2	ko00680,ko01100,ko01120,ko01200,map00680,map01100,map01120,map01200	M00356,M00357,M00563,M00567
Heterodisulfide reductase	heim_22_fig|1936272.6.peg.626	K03388	573063.Metin_0381	1.8e-107	396.4	hdrA-2	ko00680,ko01100,ko01120,ko01200,map00680,map01100,map01120,map01200	M00356,M00357,M00563,M00567
Heterodisulfide reductase	heim_22_fig|1936272.6.peg.674	K03388	868131.MSWAN_2320	1.4e-126	459.5	hdrA-2	ko00680,ko01100,ko01120,ko01200,map00680,map01100,map01120,map01200	M00356,M00357,M00563,M00567
Heterodisulfide reductase	heim_22_fig|1936272.6.peg.756	K03388	456320.Mvol_0582	5.8e-128	464.5	hdrA-2	ko00680,ko01100,ko01120,ko01200,map00680,map01100,map01120,map01200	M00356,M00357,M00563,M00567
Heterodisulfide reductase	heim_22_fig|1936272.6.peg.863	K03388	647113.Metok_0186	8.2e-105	387.5	hdrA-2	ko00680,ko01100,ko01120,ko01200,map00680,map01100,map01120,map01200	M00356,M00357,M00563,M00567
Heterodisulfide reductase	heim_22_fig|1936272.6.peg.881	K03388	647113.Metok_0823	4.7e-33	147.1	hdrA-2	ko00680,ko01100,ko01120,ko01200,map00680,map01100,map01120,map01200	M00356,M00357,M00563,M00567
Heterodisulfide reductase	heim_22_fig|1936272.6.peg.882	K03388	573063.Metin_0381	3.2e-112	412.1	hdrA-2	ko00680,ko01100,ko01120,ko01200,map00680,map01100,map01120,map01200	M00356,M00357,M00563,M00567
Heterodisulfide reductase	heim_22_fig|1936272.6.peg.1342	K03388	419665.Maeo_1212	1e-99	370.5	hdrA-2	ko00680,ko01100,ko01120,ko01200,map00680,map01100,map01120,map01200	M00356,M00357,M00563,M00567
Heterodisulfide reductase	heim_22_fig|1936272.6.peg.1422	K03388	573063.Metin_0381	2.8e-107	395.6	hdrA-2	ko00680,ko01100,ko01120,ko01200,map00680,map01100,map01120,map01200	M00356,M00357,M00563,M00567
Heterodisulfide reductase	heim_22_fig|1936272.6.peg.1431	K03388	419665.Maeo_1212	4.5e-98	364.8	hdrA-2	ko00680,ko01100,ko01120,ko01200,map00680,map01100,map01120,map01200	M00356,M00357,M00563,M00567
Heterodisulfide reductase	heim_22_fig|1936272.6.peg.1432	K03388	647113.Metok_0823	8.5e-29	132.9	hdrA-2	ko00680,ko01100,ko01120,ko01200,map00680,map01100,map01120,map01200	M00356,M00357,M00563,M00567
Heterodisulfide reductase	heim_22_fig|1936272.6.peg.1706	K03388	647113.Metok_0186	5.5e-53	213.8	hdrA-2	ko00680,ko01100,ko01120,ko01200,map00680,map01100,map01120,map01200	M00356,M00357,M00563,M00567
Heterodisulfide reductase	heim_22_fig|1936272.6.peg.1927	K03388	868131.MSWAN_2320	4.7e-44	184.5	hdrA-2	ko00680,ko01100,ko01120,ko01200,map00680,map01100,map01120,map01200	M00356,M00357,M00563,M00567
Heterodisulfide reductase	heim_22_fig|1936272.6.peg.1971	K03388	647113.Metok_0186	2.5e-87	328.9	hdrA-2	ko00680,ko01100,ko01120,ko01200,map00680,map01100,map01120,map01200	M00356,M00357,M00563,M00567
Heterodisulfide reductase	heim_22_fig|1936272.6.peg.1972	K03388	1094980.Mpsy_2940	1.1e-37	162.9	hdrA-2	ko00680,ko01100,ko01120,ko01200,map00680,map01100,map01120,map01200	M00356,M00357,M00563,M00567
Heterodisulfide reductase	heim_22_fig|1936272.6.peg.2103	K03388	523845.AQXV01000050_gene1001	1.5e-76	293.5	hdrA-2	ko00680,ko01100,ko01120,ko01200,map00680,map01100,map01120,map01200	M00356,M00357,M00563,M00567
Heterodisulfide reductase	heim_22_fig|1936272.6.peg.673	K03389	523845.AQXV01000049_gene929	1.1e-79	303.5	hdrB-2	ko00020,ko00190,ko00650,ko00680,ko00720,ko01100,ko01110,ko01120,ko01130,ko01200,map00020,map00190,map00650,map00680,map00720,map01100,map01110,map01120,map01130,map01200	M00009,M00011,M00149,M00173,M00356,M00357,M00374,M00376,M00563,M00567
Heterodisulfide reductase	heim_22_fig|1936272.6.peg.755	K03389	243232.MJ_0743	1.4e-79	303.1	hdrB1	ko00020,ko00190,ko00650,ko00680,ko00720,ko01100,ko01110,ko01120,ko01130,ko01200,map00020,map00190,map00650,map00680,map00720,map01100,map01110,map01120,map01130,map01200	M00009,M00011,M00149,M00173,M00356,M00357,M00374,M00376,M00563,M00567
Heterodisulfide reductase	heim_22_fig|1936272.6.peg.1175	K03389	456320.Mvol_0794	3.8e-83	315.1	hdrB-2	ko00020,ko00190,ko00650,ko00680,ko00720,ko01100,ko01110,ko01120,ko01130,ko01200,map00020,map00190,map00650,map00680,map00720,map01100,map01110,map01120,map01130,map01200	M00009,M00011,M00149,M00173,M00356,M00357,M00374,M00376,M00563,M00567
Heterodisulfide reductase	heim_22_fig|1936272.6.peg.1515	K03389	439481.Aboo_0976	3.3e-62	245	hdrB1	ko00680,ko01100,ko01120,ko01200,map00680,map01100,map01120,map01200	M00356,M00357,M00563,M00567
Heterodisulfide reductase	heim_22_fig|1936272.6.peg.1926	K03389	243232.MJ_0743	1.7e-80	306.2	hdrB1	ko00020,ko00190,ko00650,ko00680,ko00720,ko01100,ko01110,ko01120,ko01130,ko01200,map00020,map00190,map00650,map00680,map00720,map01100,map01110,map01120,map01130,map01200	M00009,M00011,M00149,M00173,M00356,M00357,M00374,M00376,M00563,M00567
Heterodisulfide reductase	heim_22_fig|1936272.6.peg.672	K03390	868131.MSWAN_1553	4.7e-39	167.9	hdrC2	ko00680,ko01100,ko01120,ko01200,map00680,map01100,map01120,map01200	M00356,M00357,M00563,M00567
Heterodisulfide reductase	heim_22_fig|1936272.6.peg.1177	K03390	456320.Mvol_0795	2.3e-30	138.7	hdrC2	ko00680,ko01100,ko01120,ko01200,map00680,map01100,map01120,map01200	M00356,M00357,M00563,M00567
Heterodisulfide reductase	heim_22_fig|1936272.6.peg.809	K08264	565033.GACE_1903	1.1e-61	243.8	hdrD	ko00680,ko01100,ko01120,ko01200,map00680,map01100,map01120,map01200	NA
Heterodisulfide reductase	heim_22_fig|1936272.6.peg.1198	K08264	589924.Ferp_0942	1.6e-42	180.3	hdrD	ko00680,ko01100,ko01120,ko01200,map00680,map01100,map01120,map01200	NA
Heterodisulfide reductase	heim_22_fig|1936272.6.peg.555	K16885	96561.Dole_2635	1.9e-73	283.1	hdrA	ko00680,ko01100,ko01120,ko01200,map00680,map01100,map01120,map01200	M00356,M00357,M00563,M00567
Heterodisulfide reductase	heim_22_fig|1936272.6.peg.555	K16886	96561.Dole_2635	1.9e-73	283.1	hdrA	ko00680,ko01100,ko01120,ko01200,map00680,map01100,map01120,map01200	M00356,M00357,M00563,M00567
Heterodisulfide reductase	heim_22_fig|1936272.6.peg.319	NA	1121423.JONT01000015_gene1365	4.8e-20	104.4	hdrG	NA	NA
Heterodisulfide reductase	heim_22_fig|1936272.6.peg.1341	NA	1121423.JONT01000015_gene1365	1.5e-18	99.4	hdrG	NA	NA
Heterodisulfide reductase	loki_1_fig|1849166.9.peg.145	K03388	96561.Dole_2635	1.8e-34	152.9	hdrA	ko00680,ko01100,ko01120,ko01200,map00680,map01100,map01120,map01200	M00356,M00357,M00563,M00567
Heterodisulfide reductase	loki_1_fig|1849166.9.peg.569	K03388	1232437.KL661963_gene3380	2.2e-22	112.1	hdrA	ko00680,ko01100,ko01120,ko01200,map00680,map01100,map01120,map01200	M00356,M00357,M00563,M00567
Heterodisulfide reductase	loki_1_fig|1849166.9.peg.650	K03388	647113.Metok_0823	4.3e-51	207.6	hdrA-2	ko00680,ko01100,ko01120,ko01200,map00680,map01100,map01120,map01200	M00356,M00357,M00563,M00567
Heterodisulfide reductase	loki_1_fig|1849166.9.peg.651	K03388	647113.Metok_0186	2.9e-108	399.1	hdrA-2	ko00680,ko01100,ko01120,ko01200,map00680,map01100,map01120,map01200	M00356,M00357,M00563,M00567
Heterodisulfide reductase	loki_4_fig|1849166.10.peg.392	K03388	96561.Dole_2635	1.7e-66	260	hdrA	ko00680,ko01100,ko01120,ko01200,map00680,map01100,map01120,map01200	M00356,M00357,M00563,M00567
Heterodisulfide reductase	loki_4_fig|1849166.10.peg.2311	K03388	224719.Abm4_1691	2.9e-21	107.5	hdrA-2	ko00680,ko01100,ko01120,ko01200,map00680,map01100,map01120,map01200	M00356,M00357,M00563,M00567
Heterodisulfide reductase	loki_6_fig|1849166.11.peg.3	K03388	647113.Metok_0823	5.8e-31	140.2	hdrA-2	ko00680,ko01100,ko01120,ko01200,map00680,map01100,map01120,map01200	M00356,M00357,M00563,M00567
Heterodisulfide reductase	loki_6_fig|1849166.11.peg.4	K03388	573063.Metin_0381	6.4e-105	387.9	hdrA-2	ko00680,ko01100,ko01120,ko01200,map00680,map01100,map01120,map01200	M00356,M00357,M00563,M00567
Heterodisulfide reductase	loki_6_fig|1849166.11.peg.927	K03388	909663.KI867150_gene485	1.7e-69	270	hdrA	ko00680,ko01100,ko01120,ko01200,map00680,map01100,map01120,map01200	M00356,M00357,M00563,M00567
Heterodisulfide reductase	loki_1_fig|1849166.9.peg.545	K03389	877455.Metbo_0701	3.2e-60	238.8	hdrB1	ko00020,ko00190,ko00650,ko00680,ko00720,ko01100,ko01110,ko01120,ko01130,ko01200,map00020,map00190,map00650,map00680,map00720,map01100,map01110,map01120,map01130,map01200	M00009,M00011,M00149,M00173,M00356,M00357,M00374,M00376,M00563,M00567
Heterodisulfide reductase	loki_6_fig|1849166.11.peg.680	K03389	877455.Metbo_0701	2e-62	246.1	hdrB1	ko00020,ko00190,ko00650,ko00680,ko00720,ko01100,ko01110,ko01120,ko01130,ko01200,map00020,map00190,map00650,map00680,map00720,map01100,map01110,map01120,map01130,map01200	M00009,M00011,M00149,M00173,M00356,M00357,M00374,M00376,M00563,M00567
Heterodisulfide reductase	loki_1_fig|1849166.9.peg.51	K03390	339860.Msp_1014	5e-18	97.8	hdrC2	ko00680,ko01100,ko01120,ko01200,map00680,map01100,map01120,map01200	M00356,M00357,M00563,M00567
Heterodisulfide reductase	loki_1_fig|1849166.9.peg.546	K03390	1236689.MMALV_13670	7.9e-16	90.5	hdrC2	ko00680,ko01100,ko01120,ko01200,map00680,map01100,map01120,map01200	M00356,M00357,M00563,M00567
Heterodisulfide reductase	loki_4_fig|1849166.10.peg.1387	K03390	224719.Abm4_1309	5.9e-19	100.9	hdrC2	ko00680,ko01100,ko01120,ko01200,map00680,map01100,map01120,map01200	M00356,M00357,M00563,M00567
Heterodisulfide reductase	loki_6_fig|1849166.11.peg.679	K03390	877455.Metbo_0700	4.8e-21	107.8	hdrC2	ko00680,ko01100,ko01120,ko01200,map00680,map01100,map01120,map01200	M00356,M00357,M00563,M00567
Heterodisulfide reductase	loki_1_fig|1849166.9.peg.663	K08264	565033.GACE_1903	4.6e-73	282	hdrD	ko00680,ko01100,ko01120,ko01200,map00680,map01100,map01120,map01200	NA
Heterodisulfide reductase	loki_6_fig|1849166.11.peg.418	K08264	565033.GACE_1903	3.9e-74	285.4	hdrD	ko00680,ko01100,ko01120,ko01200,map00680,map01100,map01120,map01200	NA
Heterodisulfide reductase	loki_1_fig|1849166.9.peg.145	K16885	96561.Dole_2635	1.8e-34	152.9	hdrA	ko00680,ko01100,ko01120,ko01200,map00680,map01100,map01120,map01200	M00356,M00357,M00563,M00567
Heterodisulfide reductase	loki_4_fig|1849166.10.peg.392	K16885	96561.Dole_2635	1.7e-66	260	hdrA	ko00680,ko01100,ko01120,ko01200,map00680,map01100,map01120,map01200	M00356,M00357,M00563,M00567
Heterodisulfide reductase	loki_1_fig|1849166.9.peg.145	K16886	96561.Dole_2635	1.8e-34	152.9	hdrA	ko00680,ko01100,ko01120,ko01200,map00680,map01100,map01120,map01200	M00356,M00357,M00563,M00567
Heterodisulfide reductase	loki_4_fig|1849166.10.peg.392	K16886	96561.Dole_2635	1.7e-66	260	hdrA	ko00680,ko01100,ko01120,ko01200,map00680,map01100,map01120,map01200	M00356,M00357,M00563,M00567
1. The annotation of genes involved in the degradation of aromatic and aliphatic hydrocarbons, sulfhydrogenase and reductive dehalogenase was manually curated
2. The proteome of Lokiarchaeota (loki), Heimdallarchaeota (heim) and Thorarchaeota (Thor) can be found at https://osf.io/pwy6u/
